# Supplementary material for: The Hippo kinases control inflammatory Hippo signaling and restrict bacterial infection in phagocytes
Source: mBio. 2024 Apr 16;15(5):e03429-23. doi: 10.1128/mbio.03429-23 (PMC11078001; doi:10.1128/mbio.03429-23)
Supplement: Table S1 — Differentially expressed genes in WT or Mst1/2 double knockout clone N5 iBMDMs with or without LPS stimulation. [file mbio.03429-23-s0008.xlsx]

## Sheet: N5vsCas9
Supplemental Table 1. Lists of differentially expressed genes in Mst1/2 double knockout clone N5 with or without LPS stimulation. The genes were selected by these criteria: average RNA transcript reads in either N5 or WT iBMDMs>100, log2-fold change>1 or <-1, false discovery rate (FDR)<0.01.
gene	log2FC	logCPM	LR	PValue	FDR	Cas9AS1Cas9_A	Cas9BS11Cas9_B	Cas9CS21Cas9_C	Cas9DS31Cas9_D	Cas9ES41Cas9_E	N5AS2N5_A	N5BS12N5_B	N5CS22N5_C	N5DS32N5_D	N5ES42N5_E	Cas9 average reads	N5 average reads
Ctsk	10.0455	8.63047	2799.34	0	0	2	2	3	20	7	4360	6412	6271	6286	9473	6.8	6560.4
Mrgprb1	7.98425	5.10928	408.539	7.6239e-91	5.48555e-88	3	3	0	8	7	791	917	769	1156	1241	4.2	974.8
Mreg	7.22646	5.05288	292.856	1.1868e-65	4.54215e-63	5	1	2	7	5	251	663	405	497	1046	4	572.4
Mrgprx2	6.81935	3.22465	420.778	1.65267e-93	1.32126e-90	0	1	1	6	1	132	219	155	226	236	1.8	193.6
Slc9a4	6.75432	3.30823	464.972	3.98043e-103	3.76842e-100	1	0	0	4	0	82	107	96	103	156	1	108.8
Lhfp	6.6027	4.14038	448.774	1.33311e-99	1.11535e-96	3	1	0	8	4	190	300	201	315	457	3.2	292.6
Atp9a	6.56967	2.80749	344.264	7.51943e-77	4.09877e-74	3	2	2	2	1	100	197	151	211	246	2	181
Npy	6.51849	6.1646	307.92	6.20021e-69	2.59371e-66	8	2	7	14	10	451	585	503	834	1106	8.2	695.8
Myom3	6.30821	4.35728	525.679	2.46099e-116	3.54146e-113	4	1	6	3	8	178	393	302	305	425	4.4	320.6
Sall3	6.27635	4.95258	992.581	7.35942e-218	3.78232e-214	4	1	1	18	7	337	415	389	425	617	6.2	436.6
Tusc1	6.09702	4.12799	445.737	6.10875e-99	4.99473e-96	1	4	4	8	7	182	305	257	276	515	4.8	307
Chchd10	6.05516	3.66862	790.265	7.05834e-174	1.95331e-170	5	2	3	7	5	217	259	253	249	351	4.4	265.8
Cpeb1	6.0338	3.65121	510.966	3.90811e-113	4.53543e-110	2	4	5	2	3	145	208	162	194	257	3.2	193.2
Cfap57	5.96	2.47853	220.803	6.04222e-50	1.56385e-47	5	1	2	1	2	61	141	123	147	177	2.2	129.8
Tspan10	5.91162	4.71549	552.385	3.81205e-122	6.23375e-119	21	16	7	12	7	454	708	594	715	914	12.6	677
Plpp3	5.87872	7.31432	963.888	1.27043e-211	5.07832e-208	15	21	23	33	19	952	1129	917	1125	1742	22.2	1173
Slc45a3	5.68357	4.15756	418.297	5.73068e-93	4.38653e-90	9	8	5	14	12	270	428	328	536	703	9.6	453
Hspg2	5.615	4.6048	362.12	9.72631e-81	5.73629e-78	5	7	8	2	1	118	237	204	217	246	4.6	204.4
Gsta3	5.37358	6.76391	455.637	4.27926e-101	3.75489e-98	72	36	40	89	88	1990	1886	2009	2657	3607	65	2429.8
Bhlhe41	4.80347	7.29617	912.753	1.65727e-200	5.96218e-197	178	108	132	178	126	2831	3501	3080	3725	4708	144.4	3569
Rhou	4.67243	4.9419	521.294	2.21334e-115	2.94915e-112	14	12	24	25	12	302	394	332	429	525	17.4	396.4
Mdfi	4.53534	2.32634	219.288	1.29304e-49	3.25304e-47	5	6	6	8	7	68	119	123	131	252	6.4	138.6
Tst	4.40495	3.03312	342.626	1.71019e-76	9.04793e-74	15	8	5	6	10	128	182	124	175	227	8.8	167.2
Atp6v0d2	4.26263	8.73567	381.149	6.99473e-85	4.49361e-82	446	255	347	323	334	3042	5906	4490	6295	10132	341	5973
Mmp9	4.19466	7.19578	78.228	9.1808e-19	5.32723e-17	141	41	116	40	21	1705	619	1108	1034	926	71.8	1078.4
Zfp827	4.17196	4.59129	350.685	3.00562e-78	1.68954e-75	8	6	10	5	8	85	97	119	146	152	7.4	119.8
Hcar2	4.08446	5.37145	285.635	4.44345e-64	1.6312e-61	5	6	9	9	6	69	89	104	112	167	7	108.2
9630028I04Rik	4.00866	3.5131	212.844	3.29113e-48	7.73866e-46	18	25	16	15	21	145	289	187	315	463	19	279.8
Hpse	4.00682	6.61793	661.66	6.50739e-146	1.46319e-142	217	131	95	106	95	1505	1726	1542	1944	2313	128.8	1806
Optn	3.95616	4.10868	335.593	5.81566e-75	2.75295e-72	20	10	17	19	4	134	237	177	185	229	14	192.4
Mfge8	3.7841	9.48374	1000.25	1.58235e-219	1.13853e-215	1019	845	979	851	669	7674	9768	10745	12027	12461	872.6	10535
Mgst1	3.69051	4.63886	201.833	8.31457e-46	1.75956e-43	54	37	44	46	34	490	407	472	487	554	43	482
Papss2	3.6398	3.29745	144.768	2.41335e-33	3.12312e-31	20	10	14	4	4	100	90	137	126	108	10.4	112.2
Dok7	3.63415	3.19024	114.609	9.58721e-27	9.32187e-25	16	12	26	11	6	105	157	129	180	218	14.2	157.8
Cxcr4	3.61662	2.32051	105.207	1.10014e-24	9.65335e-23	13	14	7	20	17	77	137	100	199	301	14.2	162.8
Stac2	3.51586	4.065	232.323	1.85691e-52	5.17862e-50	90	41	47	22	14	325	405	347	494	562	42.8	426.6
Igsf11	3.5135	3.2177	141.109	1.52314e-32	1.89607e-30	8	14	10	14	17	77	115	100	132	242	12.6	133.2
Gpr132	3.43129	4.51884	203.544	3.51969e-46	7.53716e-44	45	25	40	19	15	140	327	260	254	408	28.8	277.8
Igf2bp3	3.37002	4.62363	584.217	4.53844e-129	8.16374e-126	36	39	21	38	31	253	296	274	286	398	33	301.4
Tm4sf19	3.35988	6.43364	226.899	2.82957e-51	7.5405e-49	137	96	121	138	52	654	1040	753	1103	1429	108.8	995.8
Eno2	3.35137	5.56733	319.402	1.95553e-71	8.79401e-69	82	107	76	73	74	535	846	692	823	773	82.4	733.8
Cdc42ep2	3.32264	6.14621	234.821	5.29666e-53	1.50042e-50	32	31	16	9	6	120	122	216	170	192	18.8	164
Creg2	3.26324	3.17616	225.451	5.85348e-51	1.53712e-48	16	20	26	17	15	121	157	123	179	227	18.8	161.4
Tnfrsf9	3.22051	4.68972	86.7794	1.21324e-20	8.15842e-19	39	31	30	11	17	79	257	178	251	304	25.6	213.8
Dmxl2	3.18778	4.72559	291.144	2.8004e-65	1.0605e-62	58	48	50	54	68	302	547	379	507	505	55.6	448
Shc2	3.15895	4.43712	207.427	5.00279e-47	1.11099e-44	66	63	59	40	30	217	484	392	429	513	51.6	407
Src	3.15104	7.53798	613.523	1.9163e-135	3.83005e-132	157	112	132	105	78	662	977	832	859	1249	116.8	915.8
Maged1	3.11271	9.87748	90.1066	2.25662e-21	1.60761e-19	2304	2249	2017	2162	2145	14965	14104	16622	20702	14652	2175.4	16209
Tbc1d9	3.10633	5.38157	342.467	1.8517e-76	9.65459e-74	90	102	76	74	56	457	694	450	570	865	79.6	607.2
Ptges	3.06897	3.79137	159.067	1.80937e-36	2.68983e-34	33	7	33	8	6	104	111	136	157	126	17.4	126.8
Efr3b	2.99616	5.101	213.005	3.03552e-48	7.18459e-46	55	41	60	51	48	279	328	401	417	348	51	354.6
Naaa	2.99068	4.74278	294.731	4.63135e-66	1.81106e-63	63	39	42	44	30	289	271	304	303	336	43.6	300.6
Prss50	2.97529	5.71132	461.906	1.84952e-102	1.70611e-99	135	93	128	80	49	515	697	653	686	770	97	664.2
Lyz2	2.89219	10.3772	242.894	9.19795e-55	2.71234e-52	6361	2348	3517	3097	2371	20662	20722	22194	23626	25760	3538.8	22592.8
Celsr1	2.87205	2.63769	142.96	5.99646e-33	7.59608e-31	14	16	15	13	17	63	102	97	84	148	15	98.8
Prnp	2.86251	3.50845	128.614	8.23951e-30	9.23441e-28	29	12	16	23	16	121	102	125	129	131	19.2	121.6
Hvcn1	2.82392	3.56921	200.228	1.86286e-45	3.80786e-43	42	28	33	22	20	107	205	154	181	271	29	183.6
Cd302	2.65813	4.51849	220.577	6.76959e-50	1.73959e-47	28	15	24	40	33	124	153	133	170	207	28	157.4
Card14	2.59983	2.99938	60.2428	8.38494e-15	3.4995e-13	33	35	25	19	23	83	165	119	145	222	27	146.8
Zfp503	2.59545	5.10491	239.441	5.2079e-54	1.51096e-51	147	99	92	123	103	459	553	510	598	923	112.8	608.6
Map6	2.57761	3.0332	171.026	4.41643e-39	7.39003e-37	20	27	17	12	17	104	106	85	91	96	18.6	96.4
Ext1	2.55243	6.67843	515.086	4.9617e-114	6.15524e-111	174	160	152	152	116	649	833	623	781	1001	150.8	777.4
S100a1	2.53767	7.47741	172.131	2.53315e-39	4.27852e-37	663	446	522	428	500	1939	2256	2553	2864	3522	511.8	2626.8
Ntn1	2.53549	4.25822	183.98	6.55294e-42	1.17288e-39	35	36	28	24	15	95	148	118	162	185	27.6	141.6
Dio2	2.47476	3.91825	46.3646	9.81746e-12	2.92621e-10	42	40	51	35	45	89	243	128	215	429	42.6	220.8
Csf1	2.46118	9.45808	451.134	4.08685e-100	3.50068e-97	532	592	636	477	424	1839	2232	2396	2643	3976	532.2	2617.2
Tsku	2.45231	5.35356	100.536	1.16252e-23	9.48362e-22	155	135	159	130	148	704	560	758	746	653	145.4	684.2
Sgsm1	2.41315	5.66331	193.55	5.34003e-44	1.03287e-41	197	152	174	123	122	490	758	590	763	1031	153.6	726.4
Fam189a2	2.41287	4.40279	127.232	1.65266e-29	1.82942e-27	75	111	67	91	70	281	376	362	444	482	82.8	389
Col23a1	2.37487	7.31976	244.401	4.31727e-55	1.28362e-52	760	516	692	385	399	1865	2359	2228	2698	3401	550.4	2510.2
Plcb4	2.36695	4.45478	106.342	6.20565e-25	5.55359e-23	30	32	26	55	44	144	183	148	190	186	37.4	170.2
Cd274	2.36667	7.32544	138.043	7.13293e-32	8.66941e-30	51	58	56	62	52	177	229	230	278	375	55.8	257.8
Gm36188	2.36409	2.79771	142.767	6.60853e-33	8.34205e-31	23	33	21	22	21	67	126	88	114	157	24	110.4
Ifitm6	2.35782	5.24804	31.2511	2.26721e-08	4.47667e-07	137	61	158	49	43	493	237	430	353	429	89.6	388.4
Arhgef12	2.34816	4.34529	165.185	8.33393e-38	1.33254e-35	62	73	50	59	46	255	219	236	278	295	58	256.6
Aph1c	2.28064	4.93589	152.47	5.00087e-35	7.00043e-33	122	118	135	123	101	326	602	401	550	721	119.8	520
Cacna1b	2.27932	3.93892	166.924	3.47504e-38	5.65692e-36	42	40	29	26	24	116	146	134	165	114	32.2	135
Adgre5	2.27803	7.83182	199.133	3.22868e-45	6.52557e-43	1566	1104	1288	811	679	3299	5005	4025	4590	6251	1089.6	4634
Clec7a	2.27257	6.11015	259.354	2.37279e-58	7.76031e-56	198	155	116	229	162	583	711	559	783	1071	172	741.4
Car13	2.26883	5.42979	130.643	2.96333e-30	3.37369e-28	39	48	25	59	60	114	193	155	198	361	46.2	204.2
Tnfaip2	2.26592	10.1017	676.642	3.5915e-149	8.61386e-146	1553	1443	1482	1420	1147	4786	5780	5655	6195	7279	1409	5939
Ecm1	2.26234	5.34212	83.5418	6.23814e-20	3.93725e-18	191	103	175	93	79	613	400	484	568	554	128.2	523.8
Mmp12	2.25983	7.64268	82.7545	9.29027e-20	5.82276e-18	135	111	162	155	41	487	446	417	612	539	120.8	500.2
4930455G09Rik	2.25757	3.33211	250.877	1.67164e-56	5.18438e-54	45	28	37	35	27	108	134	140	156	189	34.4	145.4
Gm34254	2.23904	4.22744	241.595	1.76534e-54	5.16339e-52	49	40	42	39	35	150	163	156	182	197	41	169.6
Creb3l2	2.22775	3.75127	55.5168	9.26629e-14	3.48343e-12	102	30	80	20	24	205	151	214	232	220	51.2	204.4
Prss46	2.22183	4.98793	57.6845	3.07718e-14	1.2152e-12	114	109	77	94	74	243	379	273	468	595	93.6	391.6
Lrp12	2.16203	7.25869	126.225	2.74497e-29	2.97449e-27	536	513	482	476	434	1539	1922	1518	2096	2577	488.2	1930.4
Ctss	2.1543	9.59115	568.689	1.08293e-125	1.85522e-122	2561	2241	2103	2549	2340	7711	8072	7939	10096	12718	2358.8	9307.2
Gda	2.12495	5.12088	145.69	1.51742e-33	1.98512e-31	211	106	82	140	115	385	510	400	496	738	130.8	505.8
Pim1	2.11514	7.56744	373.816	2.76248e-83	1.7135e-80	243	280	244	226	222	763	905	902	913	1130	243	922.6
Csn3	2.09725	3.68212	40.0599	2.46291e-10	6.30197e-09	40	36	87	11	17	117	104	114	167	224	38.2	145.2
Pld3	2.09636	8.1281	212.791	3.38095e-48	7.89825e-46	1563	1054	1316	962	874	3102	4033	3962	5249	5275	1153.8	4324.2
Tmem86a	2.09432	2.98314	160.81	7.5295e-37	1.1478e-34	56	49	32	55	58	152	167	151	217	262	50	189.8
Fabp4	2.09379	6.23078	74.9834	4.74681e-18	2.61518e-16	220	279	174	215	167	335	1004	657	792	1289	211	815.4
Dtnb	2.08196	5.50947	97.0619	6.71947e-23	5.22116e-21	155	184	142	150	158	345	641	462	677	879	157.8	600.8
Vopp1	2.07399	4.80567	340.029	6.28731e-76	3.09852e-73	85	110	92	83	79	312	306	308	337	388	89.8	330.2
Clec4e	2.06874	10.9643	345.586	3.87531e-77	2.1449e-74	4097	2454	3679	2559	2147	9503	10131	9292	11104	14913	2987.2	10988.6
Clec2d	2.06328	5.86396	132.361	1.24747e-30	1.44305e-28	41	26	30	54	36	139	101	105	171	173	37.4	137.8
H2-K2	2.04885	4.3269	90.1961	2.15684e-21	1.53957e-19	52	55	42	41	30	125	147	174	201	138	44	157
Procr	2.03788	6.92781	37.9113	7.40341e-10	1.778e-08	193	96	257	131	69	586	436	554	522	508	149.2	521.2
Sh2d3c	2.03179	6.07547	182.505	1.37562e-41	2.42595e-39	328	348	307	321	322	864	1089	949	1257	1797	325.2	1191.2
AU022793	2.02732	3.15795	42.8267	5.98094e-11	1.64629e-09	35	38	36	38	21	96	163	108	91	141	33.6	119.8
Mfap3l	2.01174	4.80405	74.1464	7.25329e-18	3.92989e-16	53	20	33	43	35	139	87	115	169	134	36.8	128.8
Sema4c	2.01055	4.66699	76.9721	1.73394e-18	9.88592e-17	108	117	102	83	30	300	291	373	254	285	88	300.6
Chst11	1.97953	6.75935	136.079	1.91705e-31	2.2837e-29	551	282	437	241	187	1186	965	1023	1245	1318	339.6	1147.4
Ptchd1	1.97801	5.36986	122.586	1.71847e-28	1.7972e-26	92	113	90	184	97	339	357	371	470	463	115.2	400
Vwf	1.96592	7.34533	28.7659	8.16754e-08	1.47879e-06	1228	571	1197	297	275	2674	1949	2650	2352	1966	713.6	2318.2
Plxna1	1.95872	10.3324	163.718	1.74366e-37	2.75132e-35	5863	3762	5790	3302	2664	14299	12711	14033	14987	15095	4276.2	14225
Cebpd	1.95626	7.18179	77.0752	1.64572e-18	9.39786e-17	301	244	200	210	171	734	689	915	785	567	225.2	738
C77080	1.94508	7.99994	156.307	7.25398e-36	1.04807e-33	1527	1510	1409	1071	1126	3324	4417	3866	4662	6363	1328.6	4526.4
Myo1d	1.93972	8.17809	139.494	3.43453e-32	4.24607e-30	1439	1057	1255	683	723	2728	3270	3253	3740	4207	1031.4	3439.6
Cd200r1	1.92942	4.95196	278.684	1.45317e-62	5.28072e-60	167	127	152	134	125	385	421	454	476	632	141	473.6
Jup	1.91726	3.33993	118.422	1.40161e-27	1.4085e-25	42	31	29	24	25	79	101	82	117	123	30.2	100.4
Slc7a11	1.89883	9.43532	55.0036	1.20309e-13	4.4575e-12	619	570	859	487	335	2044	1630	1749	1715	2031	574	1833.8
Cd82	1.89021	7.84185	193.12	6.6261e-44	1.26798e-41	1118	886	893	661	624	1731	2761	2420	3153	3610	836.4	2735
Tbc1d2	1.88012	5.17604	170.919	4.66039e-39	7.76215e-37	277	270	255	156	131	564	750	645	666	859	217.8	696.8
Maoa	1.86347	6.30112	144.271	3.09959e-33	3.98252e-31	436	496	370	420	445	1110	1240	1119	1507	2050	433.4	1405.2
Hist2h2be	1.8596	3.64255	149	2.8684e-34	3.93854e-32	57	89	49	77	68	147	240	197	216	297	68	219.4
Wfs1	1.85235	4.86134	179.899	5.09836e-41	8.86081e-39	202	129	200	117	106	385	501	433	505	548	150.8	474.4
Pirb	1.83473	4.31265	49.2096	2.3002e-12	7.36885e-11	79	46	79	31	32	199	135	139	186	147	53.4	161.2
Map1lc3a	1.82711	4.36258	51.5266	7.06353e-13	2.4087e-11	99	81	105	63	33	238	217	269	220	200	76.2	228.8
Zfp462	1.81906	7.34737	147.605	5.78652e-34	7.79685e-32	706	778	735	707	622	1828	2116	1921	2423	2703	709.6	2198.2
Dap	1.81478	7.88186	126.638	2.22946e-29	2.44488e-27	1057	794	1043	736	713	1605	2694	2069	3111	4270	868.6	2749.8
Cd200r4	1.80718	6.51394	183.761	7.31639e-42	1.30304e-39	491	384	425	255	287	928	1008	929	1215	1591	368.4	1134.2
Gm12942	1.80203	3.20024	122.787	1.55254e-28	1.6284e-26	53	45	40	44	28	115	120	116	151	136	42	127.6
Rasa4	1.78868	7.34955	169.382	1.00964e-38	1.65858e-36	437	460	358	390	297	738	1305	943	1447	1501	388.4	1186.8
Lrrc27	1.78504	5.42562	227.09	2.57072e-51	6.9018e-49	245	211	256	175	134	463	586	590	650	803	204.2	618.4
B3gnt3	1.78058	5.50919	119.241	9.27686e-28	9.42781e-26	236	133	174	166	142	442	412	457	635	610	170.2	511.2
Ttc39a	1.77981	3.58539	93.0998	4.97225e-22	3.65811e-20	89	71	75	70	53	130	204	197	254	311	71.6	219.2
Dusp23	1.771	3.91594	95.8469	1.24121e-22	9.46051e-21	81	45	81	47	65	182	137	195	223	211	63.8	189.6
Fas	1.76732	6.3955	105.575	9.1393e-25	8.05871e-23	43	24	42	35	22	81	73	107	104	134	33.2	99.8
Kifc3	1.75927	5.95448	100.814	1.01033e-23	8.2608e-22	405	429	421	405	333	805	1363	967	1202	1669	398.6	1201.2
Esyt1	1.75803	7.42875	71.3235	3.032e-17	1.54723e-15	1073	636	1018	588	397	1969	1843	2423	2236	2283	742.4	2150.8
Slc12a5	1.75706	3.53649	54.9681	1.22499e-13	4.53398e-12	59	64	72	49	29	192	133	160	174	119	54.6	155.6
Fzd5	1.74802	5.11807	148.96	2.92539e-34	3.98651e-32	123	122	164	116	110	345	323	361	446	376	127	370.2
Tnfsf12	1.73986	5.1158	49.8314	1.67542e-12	5.44489e-11	229	164	167	145	130	284	462	339	513	946	167	508.8
Osgin1	1.72961	5.86761	124.873	5.42481e-29	5.8307e-27	383	425	499	336	289	943	1111	1209	1025	1282	386.4	1114
Ctnnd2	1.72601	5.4149	103.572	2.51085e-24	2.13044e-22	270	178	228	135	111	369	552	488	634	614	184.4	531.4
Slco4a1	1.72393	9.17911	50.3715	1.27229e-12	4.21471e-11	4018	3681	3237	3805	3375	9316	10374	9260	11604	11532	3623.2	10417.2
Celf3	1.72245	3.19929	62.9846	2.08333e-15	9.27599e-14	51	58	37	36	37	66	153	114	148	159	43.8	128
Cd109	1.72122	8.53048	132.39	1.22902e-30	1.4263e-28	1898	1681	1397	1004	1016	2617	4322	3632	4739	4839	1399.2	4029.8
Gpatch11	1.71262	4.1267	192.819	7.71012e-44	1.45989e-41	115	96	88	84	83	189	294	239	277	349	93.2	269.6
Abcc5	1.71256	8.3311	190.003	3.17387e-43	5.88573e-41	1299	1018	1255	978	734	2321	3386	2909	3262	3128	1056.8	3001.2
Ephx1	1.70993	6.16875	124.507	6.52325e-29	6.96381e-27	523	434	364	400	360	995	1041	1049	1323	1574	416.2	1196.4
Plk2	1.69976	9.0094	60.8113	6.28167e-15	2.66183e-13	659	419	1018	493	298	1540	1429	1616	1702	1822	577.4	1621.8
Pdgfb	1.69738	7.48204	107.704	3.12071e-25	2.82798e-23	422	351	382	443	222	914	923	1025	1091	1177	364	1026
Lrrk2	1.69694	5.94983	205.548	1.2857e-46	2.80329e-44	270	238	214	219	201	492	699	503	751	816	228.4	652.2
Soat2	1.68948	3.48551	24.886	6.08235e-07	9.41156e-06	83	45	82	38	25	147	142	193	160	95	54.6	147.4
Nipal3	1.6797	5.70939	158.119	2.91462e-36	4.26245e-34	310	321	267	266	279	545	818	796	895	1031	288.6	817
N4bp3	1.67923	2.58744	44.5584	2.46878e-11	7.09965e-10	36	63	32	25	33	79	100	129	99	120	37.8	105.4
Mctp1	1.67858	5.16068	206.833	6.74266e-47	1.48818e-44	198	159	177	147	139	360	440	408	509	594	164	462.2
Ttc39aos1	1.66977	3.48073	42.2772	7.92099e-11	2.15393e-09	55	54	57	87	90	128	180	186	183	317	68.6	198.8
Hebp1	1.64241	2.99952	41.4899	1.18483e-10	3.14348e-09	60	53	40	28	29	65	156	134	107	104	42	113.2
Gpcpd1	1.64232	5.83262	56.7494	4.95043e-14	1.90745e-12	332	416	301	376	341	573	1195	709	964	1538	353.2	995.8
Zfp467	1.63993	4.45005	113.293	1.86177e-26	1.77663e-24	195	123	139	111	93	261	328	338	436	441	132.2	360.8
1110008P14Rik	1.63334	6.22722	87.0598	1.05291e-20	7.1471e-19	292	211	246	218	335	613	583	531	815	1071	260.4	722.6
Tmod1	1.62302	3.92933	40.5519	1.91461e-10	4.9661e-09	78	109	60	89	65	126	275	169	213	323	80.2	221.2
Dapk1	1.60605	4.78675	99.803	1.68332e-23	1.36395e-21	175	102	89	185	119	286	308	334	396	482	134	361.2
Padi2	1.60503	6.03816	89.8776	2.53361e-21	1.79075e-19	487	278	488	198	257	672	870	754	1048	1229	341.6	914.6
A330074K22Rik	1.60085	3.10022	44.1646	3.01896e-11	8.56546e-10	48	36	24	49	36	61	110	74	133	147	38.6	105
Lrpap1	1.60067	7.08258	98.8132	2.77474e-23	2.21831e-21	805	737	673	618	470	1282	1946	1514	1637	2460	660.6	1767.8
Aig1	1.58916	4.86168	146.557	9.8088e-34	1.29736e-31	170	148	151	95	94	269	331	281	417	438	131.6	347.2
Sgk1	1.57832	5.01766	66.367	3.74307e-16	1.75797e-14	119	121	174	93	90	181	352	262	329	474	119.4	319.6
Hsd17b10	1.57409	7.20705	257.656	5.56612e-58	1.78792e-55	858	788	767	626	596	1243	1969	1789	1906	2694	727	1920.2
Akt3	1.57033	3.79561	112.886	2.2854e-26	2.17512e-24	63	49	52	56	38	117	119	124	134	181	51.6	135
Anxa4	1.5666	7.65082	159.976	1.14535e-36	1.7313e-34	1367	862	1220	892	633	2309	2530	2243	2551	3171	994.8	2560.8
Ttyh2	1.56399	8.42813	148.992	2.87924e-34	3.93854e-32	2259	2008	2186	2001	1858	3763	5310	4596	5754	7767	2062.4	5438
Cyp4v3	1.56252	6.77904	218.183	2.25248e-49	5.58863e-47	701	543	552	506	417	1063	1409	1215	1592	1770	543.8	1409.8
Ctsd	1.55677	12.3752	142.077	9.35574e-33	1.17276e-30	37924	26502	38068	23222	21105	69502	66113	72286	77778	88236	29364.2	74783
Gm6209	1.54861	3.43784	124.872	5.42941e-29	5.8307e-27	70	67	45	49	62	129	142	124	179	178	58.6	150.4
Ldlrad3	1.54751	3.96267	39.5131	3.25861e-10	8.18087e-09	89	96	80	117	112	156	264	204	286	399	98.8	261.8
Bscl2	1.54041	6.2975	207.757	4.238e-47	9.46996e-45	530	438	516	446	411	1053	1078	1187	1225	1397	468.2	1188
Nckap5l	1.53341	7.45591	85.4284	2.40249e-20	1.57723e-18	848	1019	1021	795	859	1323	2402	2043	2204	3955	908.4	2385.4
Bhlhe40	1.52546	6.68986	71.2092	3.2128e-17	1.63485e-15	767	712	610	589	666	1178	1609	1356	1696	2830	668.8	1733.8
Pcyt1a	1.52149	7.18731	144.026	3.50717e-33	4.49018e-31	849	812	652	724	713	1272	1974	1457	1917	3058	750	1935.6
Gm5617	1.52022	3.24315	48.7873	2.85283e-12	9.05057e-11	74	52	71	38	16	101	104	146	137	133	50.2	124.2
Msmo1	1.51384	6.73472	177.28	1.90284e-40	3.27543e-38	774	540	598	549	476	1320	1168	1478	1500	1851	587.4	1463.4
Ccbe1	1.51244	4.36181	104.723	1.40432e-24	1.22033e-22	100	103	94	61	47	152	207	196	184	276	81	203
Il7r	1.51219	5.84254	28.6419	8.70758e-08	1.56632e-06	277	336	332	287	250	430	837	521	763	1293	296.4	768.8
Tcirg1	1.51159	9.58332	320.498	1.1283e-71	5.20406e-69	3673	3731	3511	3452	2984	6967	8683	8229	9235	10156	3470.2	8654
Klc4	1.50217	4.68893	145.399	1.75679e-33	2.28167e-31	175	196	194	181	152	358	438	438	426	580	179.6	448
Trim62	1.49701	2.90374	70.1889	5.38901e-17	2.71412e-15	50	68	52	23	41	86	131	99	133	128	46.8	115.4
Il13ra1	1.496	5.85139	87.2636	9.4979e-21	6.4838e-19	202	181	140	216	195	384	419	365	497	684	186.8	469.8
LOC108167924	1.48921	3.89198	40.896	1.60546e-10	4.19144e-09	76	45	65	67	33	173	106	138	155	107	57.2	135.8
Bmf	1.48898	4.2147	18.5931	1.61808e-05	0.000192309	166	159	107	113	91	329	292	348	344	173	127.2	297.2
Plk3	1.48767	6.32524	67.1772	2.48165e-16	1.18252e-14	270	280	392	243	216	576	721	708	678	728	280.2	682.2
Hmgcs1	1.47672	7.22909	118.19	1.57585e-27	1.5748e-25	1128	879	829	720	618	1753	2029	2012	1963	2280	834.8	2007.4
Saa3	1.47566	9.17664	26.9405	2.09816e-07	3.51904e-06	49	18	138	24	19	108	97	145	119	129	49.6	119.6
Ppp1r12b	1.47549	5.43961	71.3332	3.0172e-17	1.54186e-15	270	230	215	239	244	459	522	488	610	898	239.6	595.4
Myof	1.46569	8.33331	143.324	4.99339e-33	6.37028e-31	1506	1215	1136	1308	952	2756	3092	2325	2960	3580	1223.4	2942.6
Tox2	1.46456	6.00505	84.289	4.27489e-20	2.74631e-18	386	380	509	236	253	622	754	822	880	1228	352.8	861.2
Gpr137b	1.4644	7.18142	132.078	1.43883e-30	1.65908e-28	952	775	885	728	617	1572	1862	1640	2130	2354	791.4	1911.6
Spaca6	1.46115	5.44582	53.9703	2.0354e-13	7.30066e-12	160	130	143	131	104	347	310	340	342	212	133.6	310.2
Lat	1.45735	5.56681	41.3721	1.25837e-10	3.32633e-09	275	143	343	104	117	401	399	493	520	514	196.4	465.4
E330009J07Rik	1.44023	6.48683	89.6633	2.82344e-21	1.98779e-19	486	524	449	427	386	736	1157	866	1139	1599	454.4	1099.4
Syn1	1.43936	5.26001	97.4851	5.42644e-23	4.26248e-21	315	176	219	169	192	506	410	414	509	703	214.2	508.4
Klhl12	1.43403	4.97216	202.553	5.78922e-46	1.23239e-43	174	137	158	139	118	255	325	343	366	438	145.2	345.4
Mvd	1.43062	5.80748	119.981	6.38572e-28	6.52649e-26	415	335	324	364	325	619	801	747	915	1127	352.6	841.8
Ptrh1	1.43005	4.30272	126.499	2.39174e-29	2.60743e-27	134	110	134	95	81	186	234	276	299	315	110.8	262
Prcp	1.41959	6.35809	150.152	1.60577e-34	2.23046e-32	485	528	407	506	475	748	1218	1023	1169	1562	480.2	1144
Anpep	1.41677	9.99427	165.478	7.19125e-38	1.15497e-35	6584	5343	5929	4157	4723	10672	11218	10724	13409	16629	5347.2	12530.4
Acox3	1.41355	5.74273	165.569	6.87013e-38	1.10834e-35	475	354	345	299	260	674	815	713	864	951	346.6	803.4
Galnt6	1.41137	7.33023	98.9016	2.65371e-23	2.12628e-21	1069	1097	1063	958	887	1732	2476	1969	2392	3436	1014.8	2401
Lipa	1.41137	9.86827	213.209	2.74039e-48	6.52903e-46	5414	4809	4997	5317	5309	9318	11033	10555	13375	16930	5169.2	12242.2
Trp53inp2	1.40446	6.35505	60.5877	7.03741e-15	2.96461e-13	589	427	495	380	407	935	880	979	1159	1373	459.6	1065.2
Cyb561a3	1.40035	5.55644	123.872	8.98555e-29	9.56403e-27	204	176	203	167	136	272	406	415	505	451	177.2	409.8
Zbtb18	1.39158	5.52335	75.3259	3.99087e-18	2.20885e-16	223	207	221	218	204	372	436	497	525	664	214.6	498.8
Nfkbie	1.38552	5.67491	49.6439	1.84342e-12	5.96392e-11	141	112	117	105	59	242	153	296	295	199	106.8	237
Aim1	1.38514	5.49648	73.1605	1.19525e-17	6.34221e-16	180	139	143	140	97	266	323	257	376	371	139.8	318.6
Plekhn1	1.37063	6.52502	64.9573	7.65397e-16	3.51672e-14	283	198	223	226	164	456	448	485	568	479	218.8	487.2
Ppm1h	1.36299	6.31028	139.481	3.45752e-32	4.25986e-30	464	429	441	342	280	620	890	871	933	1100	391.2	882.8
Zfp608	1.35704	4.36721	37.8823	7.51431e-10	1.80103e-08	144	168	116	108	116	232	309	248	323	348	130.4	292
Mpst	1.35679	5.80808	161.149	6.34613e-37	9.71525e-35	384	342	347	266	311	572	716	697	782	950	330	743.4
Rps6ka2	1.35424	6.38724	44.1875	2.98381e-11	8.47243e-10	477	400	501	313	189	605	938	791	835	1019	376	837.6
Neat1	1.35083	10.4775	26.9593	2.0778e-07	3.48978e-06	7095	7718	3852	10334	6592	13512	14155	21251	19292	8885	7118.2	15419
Gprc5b	1.3391	4.48654	42.6193	6.64983e-11	1.82066e-09	242	149	166	88	84	235	347	277	296	461	145.8	323.2
Slc41a3	1.33686	2.95964	25.6388	4.11671e-07	6.57651e-06	49	51	62	44	37	112	85	129	109	89	48.6	104.8
Zranb3	1.33178	7.55277	30.4966	3.34448e-08	6.41745e-07	1606	1622	1145	1529	1454	2200	3482	2380	3454	5137	1471.2	3330.6
Slc9b2	1.33076	4.39709	80.0778	3.59946e-19	2.15824e-17	218	160	145	139	116	314	383	288	354	347	155.6	337.2
Clmp	1.32477	3.26384	55.7374	8.28286e-14	3.1268e-12	75	74	60	59	46	100	122	151	174	137	62.8	136.8
Soat1	1.3206	9.59825	251.658	1.12968e-56	3.53402e-54	5538	4994	5064	4477	4417	7907	10779	9491	11481	14445	4898	10820.6
Cd53	1.31672	9.24093	34.856	3.55021e-09	7.85018e-08	4492	2867	4489	2386	2519	6755	5659	7535	8241	7722	3350.6	7182.4
Gpnmb	1.31574	13.2438	91.5874	1.06768e-21	7.6976e-20	73091	50327	62775	35481	38117	80795	108599	102429	128840	146046	51958.2	113342
Wsb2	1.31555	7.30438	131.783	1.66892e-30	1.91214e-28	984	761	799	698	615	1136	1851	1311	1658	2614	771.4	1714
Gnb5	1.31495	3.26149	48.6077	3.12646e-12	9.85779e-11	72	66	61	60	67	82	163	127	152	200	65.2	144.8
Cfap157	1.31303	2.82777	49.9348	1.58943e-12	5.18885e-11	34	58	59	46	38	91	100	104	98	118	47	102.2
Iah1	1.31259	5.51973	28.9018	7.61427e-08	1.3891e-06	361	242	324	141	202	515	435	606	587	556	254	539.8
Golph3l	1.3113	6.34504	60.8845	6.0522e-15	2.56762e-13	633	469	486	492	559	806	1026	908	1331	1819	527.8	1178
Slc6a9	1.30933	5.7796	79.8206	4.09995e-19	2.45016e-17	361	483	422	311	192	603	764	765	751	933	353.8	763.2
Bcl3	1.3087	6.74897	95.9661	1.16866e-22	8.94545e-21	248	259	232	152	185	357	385	502	508	581	215.2	466.6
Slc31a2	1.30861	5.56869	129.75	4.64671e-30	5.25692e-28	150	154	153	137	112	277	257	275	347	375	141.2	306.2
Plcb2	1.30636	7.69151	56.7883	4.85334e-14	1.87343e-12	1582	1265	1345	1189	937	2050	2880	2266	2717	3906	1263.6	2763.8
Trim46	1.30563	3.69201	27.1076	1.92436e-07	3.25488e-06	70	42	99	33	39	100	126	136	136	103	56.6	120.2
Glce	1.30515	5.78699	159.393	1.53525e-36	2.30135e-34	372	372	386	298	331	625	744	660	808	990	351.8	765.4
Gpr162	1.30452	4.45939	32.8474	9.96842e-09	2.08502e-07	149	188	126	166	147	213	377	301	364	450	155.2	341
Marcks	1.29771	7.19546	91.694	1.01173e-21	7.30881e-20	348	178	181	258	195	341	440	429	570	766	232	509.2
Itpr2	1.29012	6.75344	93.3942	4.28512e-22	3.17205e-20	755	656	842	605	511	1046	1501	1207	1578	1956	673.8	1457.6
Dock5	1.28951	6.3871	174.471	7.81137e-40	1.33186e-37	541	415	454	498	433	872	929	930	1086	1194	468.2	1002.2
Cyp51	1.28872	6.81418	182.066	1.71541e-41	3.01043e-39	827	694	683	641	636	1277	1320	1443	1498	1920	696.2	1491.6
Rab15	1.28456	4.20246	18.8242	1.43334e-05	0.000172346	152	80	177	71	52	137	261	194	215	345	106.4	230.4
Gstm1	1.28451	8.55989	145.467	1.69773e-33	2.21295e-31	2708	2080	2204	1862	2084	3791	4261	3849	4975	6727	2187.6	4720.6
F830045P16Rik	1.28202	3.15465	16.077	6.08185e-05	0.000637346	48	63	30	49	53	47	118	87	103	185	48.6	108
Gata3	1.27943	3.81707	50.7927	1.02655e-12	3.42272e-11	76	66	80	60	62	130	140	152	132	176	68.8	146
Pea15a	1.27755	7.24386	89.4706	3.11235e-21	2.17841e-19	926	923	743	811	773	1068	1850	1448	2022	2697	835.2	1817
Slamf9	1.27728	4.1086	42.2736	7.93556e-11	2.15627e-09	77	86	80	49	45	143	119	140	140	164	67.4	141.2
Spred3	1.27592	4.34726	54.1367	1.87012e-13	6.74143e-12	142	112	95	90	81	192	164	249	248	236	104	217.8
Zfpm1	1.27186	5.76366	78.6643	7.36152e-19	4.31333e-17	532	495	552	337	359	820	853	981	1069	1029	455	950.4
S1pr2	1.26982	6.1878	92.82	5.72726e-22	4.19641e-20	471	376	368	472	441	735	833	791	1052	1116	425.6	905.4
Maged2	1.26424	4.28353	41.6579	1.08724e-10	2.89522e-09	151	101	105	94	60	188	195	197	238	245	102.2	212.6
Gpr137b-ps	1.26339	6.96405	79.1546	5.74336e-19	3.39841e-17	780	896	714	688	616	1281	1504	1345	1628	2031	738.8	1557.8
Heatr5b	1.2571	6.51813	73.9577	7.98091e-18	4.29822e-16	726	684	638	568	649	920	1505	1097	1431	2017	653	1394
Ago4	1.24886	3.94491	75.0867	4.5048e-18	2.48566e-16	124	139	112	95	79	129	278	213	251	278	109.8	229.8
Fam120aos	1.24661	3.529	58.8269	1.72168e-14	6.9687e-13	69	74	79	55	75	89	175	140	164	169	70.4	147.4
Dnajc1	1.24598	6.76132	214.795	1.23563e-48	2.96354e-46	401	420	435	393	363	712	841	840	800	979	402.4	834.4
Slc41a2	1.23878	6.00921	73.7103	9.04663e-18	4.84318e-16	576	355	520	322	313	831	726	798	991	888	417.2	846.8
L1cam	1.2386	4.9388	31.7163	1.78416e-08	3.57985e-07	208	129	183	117	93	312	260	278	364	247	146	292.2
Rims2	1.23631	3.38063	48.7688	2.87986e-12	9.12023e-11	70	58	56	69	65	110	140	95	148	169	63.6	132.4
Lpin1	1.23098	4.23258	73.876	8.31812e-18	4.4598e-16	194	187	210	160	171	287	367	395	458	377	184.4	376.8
Slc4a2	1.22673	7.13001	193.215	6.31796e-44	1.21548e-41	907	777	775	763	569	1258	1612	1511	1506	1857	758.2	1548.8
Nectin2	1.21872	5.22181	53.9385	2.06866e-13	7.40519e-12	144	123	109	102	90	181	228	274	225	236	113.6	228.8
Agpat4	1.21822	5.29918	84.9679	3.03252e-20	1.97641e-18	171	177	141	189	177	284	315	292	373	506	171	354
Treml2	1.21695	5.58613	69.0923	9.39608e-17	4.61164e-15	302	245	267	226	191	371	517	468	530	626	246.2	502.4
St3gal1	1.21569	9.02784	99.9469	1.56535e-23	1.27122e-21	1696	1521	1219	1297	1254	2198	2734	2315	3052	4075	1397.4	2874.8
Fdft1	1.21377	5.45425	113.708	1.50955e-26	1.45988e-24	326	242	255	235	247	456	484	568	499	635	261	528.4
Map4k3	1.21005	5.33814	50.3375	1.29449e-12	4.28039e-11	217	243	186	287	224	297	499	398	573	623	231.4	478
Lhfpl2	1.20932	7.39116	16.7354	4.29716e-05	0.000465506	1638	1619	1172	1777	1506	2209	3122	2538	3292	4855	1542.4	3203.2
Id2	1.20744	5.82567	26.2835	2.948e-07	4.85609e-06	390	376	383	374	301	501	706	566	811	1210	364.8	758.8
Srxn1	1.20501	8.81796	12.7364	0.000358609	0.00312835	1862	1243	2402	1061	934	3205	2430	3304	2900	2854	1500.4	2938.6
Gm22	1.20495	3.82863	36.7157	1.36672e-09	3.1866e-08	93	109	95	86	47	123	186	202	179	167	86	171.4
Casz1	1.20488	3.58908	31.1599	2.37629e-08	4.67922e-07	66	55	96	35	31	99	112	144	94	112	56.6	112.2
March9	1.20123	3.96102	15.8061	7.01742e-05	0.000726709	192	100	212	61	32	156	271	281	250	212	119.4	234
Eml2	1.20002	5.36603	77.4601	1.35428e-18	7.77058e-17	238	201	217	170	109	302	413	402	376	355	187	369.6
Tnfaip3	1.19978	7.47143	59.5678	1.18154e-14	4.87465e-13	132	81	137	107	67	167	145	263	223	255	104.8	210.6
Arl11	1.19846	3.52631	57.0645	4.21757e-14	1.64389e-12	159	139	122	100	81	200	272	221	219	287	120.2	239.8
Fblim1	1.19745	7.2858	32.5025	1.19038e-08	2.46122e-07	1199	1366	1086	1074	1110	1363	2595	1758	2525	3859	1167	2420
Blcap	1.1946	6.16158	59.3149	1.34356e-14	5.49763e-13	452	326	381	284	319	650	615	679	682	892	352.4	703.6
F730311O21Rik	1.19328	3.51985	34.9786	3.33353e-09	7.39378e-08	72	69	82	39	29	129	102	131	105	97	58.2	112.8
Ap5s1	1.19176	4.91543	117.759	1.95768e-27	1.94021e-25	267	233	218	222	232	319	441	460	510	646	234.4	475.2
Zbtb42	1.18996	3.7869	39.9454	2.61166e-10	6.62981e-09	110	88	112	69	45	130	176	172	194	163	84.8	167
H2-T23	1.18875	4.79215	44.0229	3.24548e-11	9.17199e-10	159	97	124	109	69	194	231	231	232	204	111.6	218.4
Sowahc	1.18811	3.77521	54.2754	1.74273e-13	6.30114e-12	48	61	63	47	50	73	99	127	116	124	53.8	107.8
Tacc1	1.18502	8.32052	57.4146	3.5298e-14	1.38331e-12	2059	2106	1653	1786	2223	2465	4043	3102	4132	6486	1965.4	4045.6
Soga1	1.18492	6.75597	88.5636	4.92256e-21	3.41881e-19	727	672	731	654	587	1129	1149	1249	1359	1888	674.2	1354.8
Cyfip2	1.17997	8.08511	56.63	5.26036e-14	2.02187e-12	1851	1727	1690	1436	1217	1941	3258	2543	3304	5063	1584.2	3221.8
Txnrd3	1.17493	4.14586	73.4105	1.05303e-17	5.6041e-16	144	150	170	92	88	194	264	263	259	286	128.8	253.2
Marveld1	1.17391	4.55973	51.9143	5.79758e-13	1.99783e-11	273	201	187	212	206	314	413	415	453	552	215.8	429.4
Pgpep1	1.17257	4.89887	113.961	1.32863e-26	1.28838e-24	274	235	271	218	216	392	454	435	477	657	242.8	483
Edem2	1.17177	6.88194	132.009	1.48932e-30	1.71182e-28	895	725	859	602	552	1053	1421	1333	1549	1833	726.6	1437.8
Fam219a	1.16805	6.96341	98.0651	4.04846e-23	3.20809e-21	538	639	508	519	490	699	1061	915	1156	1578	538.8	1081.8
Fam109a	1.16219	3.70546	52.7442	3.79941e-13	1.32965e-11	112	110	104	82	65	173	185	185	186	183	94.6	182.4
Rnf19a	1.16103	6.06574	84.8877	3.15799e-20	2.05447e-18	329	280	241	247	249	409	488	425	544	814	269.2	536
Vamp4	1.15959	6.09523	99.5913	1.87329e-23	1.51446e-21	413	449	420	393	433	601	809	682	914	1195	421.6	840.2
Plxna2	1.15601	6.92444	72.6977	1.51114e-17	7.86754e-16	433	448	364	438	406	588	828	740	820	1168	417.8	828.8
Ttc7	1.15554	6.24023	50.6888	1.08234e-12	3.59872e-11	698	656	693	555	431	727	1278	1041	1143	1854	606.6	1208.6
Rusc2	1.15297	6.99496	102.63	4.04053e-24	3.37267e-22	566	495	700	499	479	930	940	974	993	1558	547.8	1079
Gsap	1.15259	6.33961	97.6814	4.91412e-23	3.8855e-21	290	210	227	237	190	365	425	461	512	467	230.8	446
Lyst	1.15227	6.90125	138.132	6.8193e-32	8.31631e-30	1132	1047	963	924	813	1927	1730	1876	1830	1956	975.8	1863.8
Rras	1.1522	3.80864	39.6486	3.04024e-10	7.66474e-09	78	68	55	80	72	152	109	129	148	141	70.6	135.8
Stom	1.14694	8.14258	138.53	5.57927e-32	6.8272e-30	2012	1515	1573	1650	1416	2644	3088	2733	3559	3803	1633.2	3165.4
Cd9	1.14455	8.54933	87.6817	7.68844e-21	5.2887e-19	3093	2763	2688	2405	1589	4207	4977	4581	4827	5346	2507.6	4787.6
Sft2d2	1.13679	7.22751	192.943	7.24361e-44	1.37882e-41	1210	1110	1059	975	885	1609	1961	1781	2249	2505	1047.8	2021
Ppard	1.13641	5.27872	34.6672	3.91166e-09	8.62292e-08	138	199	139	202	183	270	292	277	307	561	172.2	341.4
Ldlr	1.13518	9.02191	46.3677	9.80166e-12	2.92392e-10	3644	2665	3307	2158	1808	5189	4642	5315	5260	4995	2716.4	5080.2
Fam89b	1.13456	5.89746	129.769	4.60363e-30	5.22461e-28	470	406	418	432	358	622	784	777	909	913	416.8	801
Rasgrp4	1.13422	3.29322	16.1633	5.81092e-05	0.000611804	95	44	55	43	36	125	73	102	122	82	54.6	100.8
Mfsd12	1.13419	8.08155	52.0697	5.35652e-13	1.85116e-11	2508	2457	2215	2433	2009	3603	4456	4240	4567	5513	2324.4	4475.8
Epb41l1	1.13309	6.14043	38.2156	6.33424e-10	1.53352e-08	652	453	528	303	232	825	785	763	859	805	433.6	807.4
Agap1	1.13204	7.42261	13.2268	0.000275967	0.00248703	1557	901	1810	497	483	1675	2074	2164	2208	1594	1049.6	1943
Dst	1.13187	7.80474	44.2506	2.88912e-11	8.24912e-10	1223	912	1034	1066	785	2157	1603	2037	1903	1627	1004	1865.4
Rnf149	1.12687	7.79207	107.117	4.19743e-25	3.78463e-23	1334	1155	1174	1080	891	2021	1951	2234	2125	2279	1126.8	2122
Nod2	1.12667	6.7819	83.574	6.13756e-20	3.88058e-18	115	101	92	77	92	155	147	163	199	255	95.4	183.8
Nfe2l2	1.12508	9.31903	84.3928	4.05621e-20	2.61517e-18	2995	2505	2522	2603	2979	4430	4165	4352	5775	7719	2720.8	5288.2
Zdhhc2	1.12241	4.50675	66.9011	2.85477e-16	1.35314e-14	110	105	108	166	136	214	239	179	245	333	125	242
Sh3kbp1	1.12222	6.48168	93.3106	4.46994e-22	3.2953e-20	467	335	344	365	384	548	659	598	796	1076	379	735.4
Vcl	1.12123	7.74073	86.9007	1.14107e-20	7.70193e-19	1134	813	740	770	635	1541	1420	1285	1659	1784	818.4	1537.8
Rusc1	1.12044	4.0013	44.1181	3.09154e-11	8.7507e-10	139	107	136	88	91	172	194	203	258	236	112.2	212.6
Bcl2	1.12013	3.93829	48.8979	2.69643e-12	8.57709e-11	146	105	137	91	95	219	185	194	198	295	114.8	218.2
Arfgap3	1.12001	5.77545	29.2621	6.32197e-08	1.16815e-06	424	215	456	182	193	447	542	528	616	640	294	554.6
C330006A16Rik	1.1186	5.06041	76.2496	2.49989e-18	1.40966e-16	235	312	221	212	306	355	451	467	512	702	257.2	497.4
Ptpn22	1.11472	4.68407	61.9593	3.50624e-15	1.51715e-13	131	114	101	104	108	208	211	154	218	267	111.6	211.6
Sc5d	1.11465	6.23767	100.238	1.35155e-23	1.10008e-21	520	406	435	520	535	721	760	813	1020	1364	483.2	935.6
Gdf15	1.10592	6.83352	27.3029	1.7395e-07	2.95748e-06	338	343	478	355	298	525	636	621	600	1118	362.4	700
Ndst1	1.10503	8.22903	200.148	1.93841e-45	3.93989e-43	2300	2574	2066	2154	1993	3263	4044	3812	4300	5634	2217.4	4210.6
Dusp18	1.10323	4.30976	86.8561	1.16713e-20	7.86302e-19	175	136	165	131	130	199	233	254	311	411	147.4	281.6
Micall2	1.10239	6.17495	51.5767	6.88537e-13	2.3524e-11	452	350	404	226	185	551	561	586	616	670	323.4	596.8
Edil3	1.092	5.84628	26.2764	2.95879e-07	4.87165e-06	555	290	484	304	372	896	554	646	794	760	401	730
Tuba1a	1.09167	6.30631	39.1845	3.85595e-10	9.58684e-09	575	294	472	303	278	536	636	624	878	921	384.4	719
Gm16104	1.09073	2.93265	15.9368	6.54926e-05	0.000682154	109	74	94	31	54	108	105	101	157	211	72.4	136.4
Syngr1	1.0904	5.96628	186.556	1.79561e-42	3.26258e-40	586	603	487	508	493	821	951	988	1032	1195	535.4	997.4
Shc1	1.0901	7.08491	108.381	2.21792e-25	2.02005e-23	1066	883	971	817	661	1511	1601	1513	1721	1740	879.6	1617.2
Atp11a	1.0831	7.19955	60.255	8.33311e-15	3.48595e-13	1050	853	1048	800	644	1289	1585	1770	1717	1703	879	1612.8
Qpct	1.08294	6.04931	72.9674	1.31806e-17	6.95287e-16	547	365	490	299	272	578	677	665	866	852	394.6	727.6
Ckb	1.07849	9.17148	25.3342	4.82076e-07	7.62337e-06	4397	3192	3944	3317	2122	3637	7532	4692	6751	9401	3394.4	6402.6
Msrb1	1.07783	6.53967	80.1041	3.55189e-19	2.13327e-17	837	630	640	687	721	908	1292	1039	1384	2037	703	1332
Hexb	1.07766	6.59015	89.9953	2.38722e-21	1.69394e-19	802	626	635	621	445	938	989	1197	1279	1346	625.8	1149.8
Tspan7	1.07738	7.70851	101.944	5.71015e-24	4.7443e-22	1690	1341	1532	1009	1099	1876	2225	2153	2844	3294	1334.2	2478.4
Parp16	1.07497	3.7834	51.1627	8.50187e-13	2.86389e-11	86	59	62	44	47	85	111	105	109	141	59.6	110.2
Pitpnm1	1.07474	6.57911	67.8497	1.76441e-16	8.52033e-15	690	630	567	516	428	894	1016	1041	1101	1099	566.2	1030.2
Jund	1.07416	7.91647	72.7174	1.49605e-17	7.8003e-16	1451	1223	1629	1055	785	1792	2133	2405	2390	2496	1228.6	2243.2
Gdpd1	1.07171	4.1675	53.6545	2.39034e-13	8.4975e-12	112	113	66	99	92	137	141	152	230	235	96.4	179
Casp4	1.07	5.56269	29.8378	4.69732e-08	8.81538e-07	82	40	70	54	48	120	75	128	107	99	58.8	105.8
Ggh	1.06972	4.12338	37.4944	9.16773e-10	2.17128e-08	119	91	116	110	84	206	133	179	200	232	104	190
Polr2g	1.06963	6.96926	108.11	2.54253e-25	2.30985e-23	501	471	475	446	443	700	811	827	877	1099	467.2	862.8
Prr13	1.0686	6.94786	44.952	2.01923e-11	5.86783e-10	830	667	781	579	655	1129	1062	1080	1494	1716	702.4	1296.2
Gm16146	1.0664	3.98706	21.643	3.284e-06	4.51625e-05	82	100	89	84	56	147	135	169	167	115	82.2	146.6
Tnfrsf1a	1.06555	7.86183	47.0108	7.05967e-12	2.13787e-10	1355	1056	1240	1012	1106	1755	1799	2003	2345	2716	1153.8	2123.6
Mcoln2	1.06284	8.10564	97.2313	6.16849e-23	4.81383e-21	854	861	848	806	869	1240	1456	1424	1593	2133	847.6	1569.2
Cd300a	1.06106	7.69981	161.255	6.0193e-37	9.25429e-35	1683	1656	1416	1442	1317	2313	2676	2495	2867	3365	1502.8	2743.2
Syk	1.06102	8.78471	48.3966	3.48179e-12	1.09207e-10	2116	2171	1559	1967	2007	2443	3830	2795	3611	5753	1964	3686.4
Tfec	1.06072	5.12967	55.7799	8.10556e-14	3.06631e-12	101	86	100	94	84	136	162	146	178	237	93	171.8
Rnh1	1.0594	7.78319	47.253	6.23894e-12	1.89892e-10	2010	1497	1746	1279	940	1812	3270	2358	2746	3475	1494.4	2732.2
Slc6a8	1.05673	7.92056	86.446	1.43603e-20	9.59208e-19	1943	1993	2173	1593	1557	2434	3382	3157	3671	4335	1851.8	3395.8
Cyba	1.04993	8.93462	69.3058	8.43204e-17	4.14981e-15	3833	3014	3765	2653	2097	4301	5301	5818	6040	6136	3072.4	5519.2
Mir22hg	1.0488	4.55651	12.104	0.000503127	0.00422909	125	82	155	75	47	205	187	158	171	116	96.8	167.4
Cyth3	1.04859	4.39075	69.4689	7.76279e-17	3.85206e-15	132	131	97	109	89	187	175	168	193	294	111.6	203.4
Ypel3	1.04787	3.18717	13.8623	0.000196701	0.00183472	83	88	81	62	39	132	119	130	130	108	70.6	123.8
Ccdc109b	1.04668	4.69897	63.5114	1.59442e-15	7.18807e-14	184	98	119	109	84	189	207	195	207	274	118.8	214.4
5730508B09Rik	1.04566	4.70722	30.4805	3.37232e-08	6.46364e-07	62	55	66	80	68	83	133	102	108	188	66.2	122.8
Gns	1.04469	8.6527	195.743	1.77337e-44	3.48627e-42	3228	2844	2829	2518	2347	4121	4811	4540	5150	6253	2753.2	4975
Kctd17	1.04019	6.41634	66.9569	2.77507e-16	1.3171e-14	444	450	381	395	473	587	767	633	809	1135	428.6	786.2
Csf2ra	1.03204	7.8696	29.0005	7.23612e-08	1.32549e-06	1672	1249	1733	1199	929	2616	2044	2354	2594	2177	1356.4	2357
Igsf6	1.02845	6.80056	19.8314	8.45796e-06	0.000107255	375	246	215	355	335	403	580	379	569	874	305.2	561
Fam63b	1.02792	5.91229	74.4606	6.18596e-18	3.37703e-16	535	490	435	467	511	664	866	717	948	1223	487.6	883.6
Fam102a	1.02519	8.22328	79.0207	6.14615e-19	3.63077e-17	2379	1990	2203	1477	1759	2872	3091	2978	3746	4927	1961.6	3522.8
Sqle	1.02195	7.37333	98.7438	2.87369e-23	2.29232e-21	1397	1180	1118	1147	1220	1953	1742	2061	2177	2892	1212.4	2165
Itm2c	1.02096	6.82405	33.2526	8.09329e-09	1.71677e-07	995	603	1101	606	507	1127	1326	1423	1355	1457	762.4	1337.6
Atp6v1g1	1.02075	6.31664	78.4134	8.3582e-19	4.85775e-17	607	589	589	436	392	778	929	949	901	1039	522.6	919.2
Gngt2	1.02064	4.43511	39.0572	4.11574e-10	1.01975e-08	155	140	120	108	117	173	208	200	237	333	128	230.2
Nfam1	1.02013	6.72249	50.1067	1.45612e-12	4.77532e-11	1324	751	951	795	820	1579	1416	1464	1790	1909	928.2	1631.6
Dopey2	1.01484	5.80281	28.3964	9.88479e-08	1.76396e-06	500	331	436	291	247	666	634	610	617	568	361	619
Grina	1.01472	7.01536	28.8045	8.00634e-08	1.45253e-06	878	656	724	543	508	1130	974	1214	1245	1161	661.8	1144.8
Sqrdl	1.01066	5.01522	16.1242	5.93196e-05	0.00062309	259	158	238	141	120	300	269	350	310	360	183.2	317.8
Cndp2	1.01017	8.14785	87.2668	9.48264e-21	6.4838e-19	2100	1630	1837	1551	1382	2437	2893	2834	3032	3801	1700	2999.4
Fut4	1.00993	3.07315	30.8946	2.72434e-08	5.31512e-07	50	61	56	72	59	66	83	133	114	137	59.6	106.6
Tjp2	1.00866	6.646	103.54	2.55126e-24	2.15963e-22	638	581	606	541	383	828	1005	903	936	1144	549.8	963.2
Gm31623	1.00866	4.043	24.5686	7.17098e-07	1.09827e-05	137	164	151	158	99	220	274	234	269	234	141.8	246.2
Tmem223	1.00832	3.90139	52.3045	4.75281e-13	1.65046e-11	140	134	121	94	84	178	162	221	196	247	114.6	200.8
Pstpip1	1.0052	6.35326	46.3547	9.86695e-12	2.93852e-10	597	470	505	474	352	788	781	807	850	937	479.6	832.6
Idh1	1.00481	7.18294	72.8669	1.38697e-17	7.28435e-16	1526	975	1156	1110	1134	1792	1951	1898	2064	2693	1180.2	2079.6
Glmp	1.00061	7.51954	117.493	2.23913e-27	2.20698e-25	1566	1255	1406	1130	975	1851	2023	2013	2424	2767	1266.4	2215.6
Olfm1	-1.00368	6.45157	99.5216	1.94032e-23	1.56163e-21	1742	1831	1632	1664	1690	655	681	696	763	956	1711.8	750.2
Spata13	-1.00372	5.43226	40.4444	2.02295e-10	5.21846e-09	378	427	335	378	349	164	117	169	191	164	373.4	161
Mrpl45	-1.00937	5.64283	94.3149	2.69123e-22	2.02552e-20	926	962	832	815	926	274	401	342	404	548	892.2	393.8
Pola1	-1.0116	5.08994	12.5823	0.000389428	0.00336618	540	745	459	694	711	147	276	246	266	495	629.8	286
1110008L16Rik	-1.01362	4.35198	82.5797	1.01492e-19	6.32805e-18	361	411	412	379	413	149	159	169	154	233	395.2	172.8
Zfp777	-1.01721	4.21022	74.7631	5.30735e-18	2.91063e-16	361	445	292	346	384	120	144	162	159	212	365.6	159.4
Suv39h2	-1.01818	2.78381	19.7161	8.98402e-06	0.000113089	84	122	64	115	144	40	38	39	42	75	105.8	46.8
Ccnh	-1.02032	5.00047	27.9762	1.22816e-07	2.15743e-06	527	601	551	608	818	179	199	230	291	506	621	281
Gart	-1.02124	7.11363	29.3004	6.19835e-08	1.14708e-06	2418	3116	2480	2864	2746	885	1120	1162	1076	1747	2724.8	1198
Dhrs13	-1.02165	2.71662	20.4389	6.15654e-06	8.03657e-05	140	163	130	162	170	45	57	63	55	121	153	68.2
Chst12	-1.02314	4.74142	77.7798	1.15192e-18	6.66262e-17	598	493	659	569	535	201	219	259	270	282	570.8	246.2
Rapgef5	-1.02322	5.84961	71.4316	2.87036e-17	1.4752e-15	711	798	650	872	843	243	299	333	329	501	774.8	341
Cops4	-1.02876	5.73502	76.6783	2.01206e-18	1.13993e-16	917	1045	753	995	1071	277	384	381	414	650	956.2	421.2
Jmy	-1.02938	4.29301	49.4181	2.06827e-12	6.67338e-11	476	453	457	420	506	150	219	198	189	241	462.4	199.4
Uba2	-1.03052	6.06952	54.283	1.73601e-13	6.28317e-12	1260	1573	1178	1397	1221	457	564	555	500	793	1325.8	573.8
Kank2	-1.03266	2.89556	22.5623	2.03434e-06	2.89737e-05	292	227	273	181	184	64	75	104	127	128	231.4	99.6
Spdl1	-1.03391	3.95954	11.2776	0.00078448	0.00622289	254	365	217	281	303	75	133	91	118	212	284	125.8
Topbp1	-1.03493	6.884	26.3879	2.79283e-07	4.61741e-06	2229	2688	1821	2541	2785	705	907	942	1088	1679	2412.8	1064.2
Rfc1	-1.03545	5.63053	54.3238	1.70033e-13	6.16644e-12	1019	1329	922	1142	1042	327	526	386	429	710	1090.8	475.6
Plk4	-1.03604	4.61472	11.766	0.00060323	0.00495136	353	477	305	420	384	92	188	155	164	251	387.8	170
Mcm5	-1.03643	6.68903	10.3043	0.00132722	0.00985511	1915	2484	1704	2505	2525	563	945	863	896	1695	2226.6	992.4
Sbf2	-1.03869	6.59442	152.658	4.55067e-35	6.39511e-33	1943	2022	1628	1977	1915	680	816	768	755	1046	1897	813
Snx2	-1.03934	7.22963	106.445	5.89118e-25	5.28532e-23	2558	2599	2164	2501	2943	841	1037	977	1048	1651	2553	1110.8
Ncapg2	-1.03955	5.61211	11.222	0.000808336	0.00637734	985	1246	773	1262	1324	270	496	374	498	856	1118	498.8
Exosc8	-1.04064	4.67086	26.8521	2.19635e-07	3.6803e-06	366	482	327	467	484	131	163	171	185	277	425.2	185.4
Fgd2	-1.04122	4.3167	36.3565	1.64328e-09	3.7994e-08	484	549	409	497	401	169	192	221	195	209	468	197.2
Ikzf1	-1.04197	6.78801	117.806	1.91214e-27	1.90031e-25	1494	1421	1375	1391	1458	510	544	542	650	818	1427.8	612.8
Scmh1	-1.04224	3.52538	59.7569	1.07329e-14	4.44847e-13	243	277	221	226	200	65	97	80	119	141	233.4	100.4
Tlr5	-1.04312	2.1954	33.071	8.88521e-09	1.87042e-07	153	137	128	107	98	42	42	62	58	59	124.6	52.6
Arrb2	-1.04378	7.23071	113.397	1.76629e-26	1.69e-24	2899	3109	2407	2997	2912	1003	1145	1150	1184	1662	2864.8	1228.8
Slc43a2	-1.04543	7.53187	28.5702	9.03602e-08	1.61973e-06	6757	4669	5612	4133	3648	2186	1657	2246	2097	2055	4963.8	2048.2
Dlg4	-1.04787	4.24696	77.7525	1.16796e-18	6.74457e-17	389	364	382	351	335	105	136	165	185	184	364.2	155
Arsg	-1.05	3.0497	17.2525	3.27262e-05	0.000365185	266	231	247	116	95	78	65	90	83	75	191	78.2
Glul	-1.05049	5.66492	64.2352	1.10419e-15	5.01569e-14	1085	963	842	980	1129	321	427	340	425	646	999.8	431.8
Gatsl2	-1.05119	5.00347	90.6166	1.74389e-21	1.25226e-19	998	821	761	679	644	302	272	278	350	448	780.6	330
Mef2a	-1.05268	7.08884	84.0084	4.92674e-20	3.13152e-18	2864	2252	2338	1680	1931	883	784	857	976	1130	2213	926
Mical2	-1.0529	4.32726	56.4573	5.74312e-14	2.20271e-12	583	417	429	440	343	161	164	175	205	225	442.4	186
Ppm1d	-1.05307	3.90988	44.8081	2.17325e-11	6.29002e-10	351	366	320	356	438	104	168	127	155	238	366.2	158.4
Mtpap	-1.05483	4.92538	80.8225	2.46933e-19	1.50062e-17	527	582	492	549	619	169	210	219	224	372	553.8	238.8
Dhodh	-1.05512	3.7769	48.9186	2.66814e-12	8.50214e-11	314	397	272	312	300	94	129	143	134	177	319	135.4
Usp45	-1.0557	5.84026	42.9357	5.65691e-11	1.56549e-09	733	998	667	978	1091	275	395	327	388	539	893.4	384.8
Psmb8	-1.05647	4.76696	31.0186	2.55562e-08	5.0104e-07	199	200	146	181	123	72	72	70	68	69	169.8	70.2
Ceacam1	-1.05768	3.14006	12.5893	0.000387954	0.00335425	202	111	222	75	82	52	43	59	65	68	138.4	57.4
Mapre2	-1.05877	6.55652	36.1025	1.87203e-09	4.29387e-08	1014	1451	962	1474	1520	407	516	445	558	854	1284.2	556
Xylt2	-1.06264	4.80309	39.1465	3.93158e-10	9.7614e-09	348	367	289	324	198	113	123	162	103	127	305.2	125.6
Mphosph9	-1.06527	3.64369	28.8255	7.92002e-08	1.43904e-06	251	285	192	280	285	66	115	98	116	158	258.6	110.6
Atp1b3	-1.06809	9.29779	118.297	1.49264e-27	1.4958e-25	15708	13945	12837	13666	12812	4951	5133	5058	6145	7678	13793.6	5793
Cbx1	-1.06953	5.20476	78.5289	7.88381e-19	4.58945e-17	632	783	621	712	713	241	301	243	272	404	692.2	292.2
Exo1	-1.07026	4.43143	11.2041	0.000816147	0.00642348	485	591	418	541	629	175	199	181	238	346	532.8	227.8
Wdr6	-1.07095	5.43925	81.5122	1.74181e-19	1.06752e-17	1130	1143	944	881	770	303	444	360	376	557	973.6	408
1190002N15Rik	-1.07116	5.53021	55.1975	1.09009e-13	4.06396e-12	753	751	720	754	939	259	257	267	389	500	783.4	334.4
Lig1	-1.07148	5.95914	12.0859	0.000508058	0.00426257	1178	1601	917	1433	1478	339	640	422	492	971	1321.4	572.8
LOC108167440	-1.07484	6.01059	33.7263	6.34374e-09	1.36824e-07	1192	1370	1006	1408	1321	399	505	472	542	746	1259.4	532.8
Kif3a	-1.07686	4.77786	62.8868	2.18932e-15	9.71185e-14	596	624	562	495	452	206	205	221	234	258	545.8	224.8
Ppid	-1.07701	5.56831	76.0657	2.74378e-18	1.54476e-16	713	767	735	779	740	245	335	293	320	362	746.8	311
Rfc5	-1.07794	5.15925	13.7459	0.000209282	0.0019395	594	840	459	688	674	162	284	209	264	485	651	280.8
Zfp446	-1.07799	3.04359	51.9938	5.56757e-13	1.92225e-11	136	148	144	125	142	48	52	60	59	70	139	57.8
Inppl1	-1.07838	7.16921	112.239	3.16729e-26	2.99072e-24	2772	2918	2439	2958	2498	864	1085	1095	1213	1411	2717	1133.6
Glrx5	-1.07944	5.67614	81.0108	2.24487e-19	1.37116e-17	1077	1118	1071	1064	985	343	439	462	380	596	1063	444
Gemin6	-1.08049	2.54226	21.6923	3.20073e-06	4.40848e-05	91	120	114	125	106	22	52	47	44	71	111.2	47.2
Parp9	-1.08197	7.08612	38.359	5.88556e-10	1.43067e-08	442	364	295	481	321	165	142	125	176	172	380.6	156
Plekhh2	-1.08208	3.33721	16.3511	5.26258e-05	0.000559475	128	196	123	183	172	37	61	59	72	115	160.4	68.8
Xdh	-1.08431	5.65415	36.8408	1.28182e-09	2.99447e-08	1470	982	1015	796	685	363	400	370	399	485	989.6	403.4
Peak1	-1.08948	7.41695	53.7052	2.32942e-13	8.29734e-12	4433	3317	3844	2913	3309	1589	1088	1376	1386	1811	3563.2	1450
Eme1	-1.09112	3.52576	12.0408	0.000520477	0.00435457	156	191	125	271	287	47	78	91	85	141	206	88.4
Nectin3	-1.09167	2.77745	44.7743	2.21109e-11	6.3944e-10	156	202	112	166	154	62	59	59	66	78	158	64.8
Pold2	-1.09223	5.71685	30.7592	2.92111e-08	5.67133e-07	994	1149	868	1103	1250	265	393	385	490	758	1072.8	458.2
St8sia4	-1.09241	5.6018	59.5102	1.2166e-14	4.99639e-13	1275	1159	1089	1186	1083	446	449	449	531	475	1158.4	470
Wdr34	-1.0931	3.79644	61.5399	4.33866e-15	1.86485e-13	245	309	246	250	236	94	101	112	87	134	257.2	105.6
Pomgnt2	-1.09356	3.12107	44.2485	2.89227e-11	8.25093e-10	152	163	180	156	182	63	48	71	72	90	166.6	68.8
Ccne1	-1.09503	5.03349	20.7878	5.13089e-06	6.77639e-05	742	780	624	766	851	155	270	263	307	638	752.6	326.6
Nup85	-1.09576	5.45396	25.0297	5.64553e-07	8.78095e-06	851	1078	752	1031	902	268	423	335	343	559	922.8	385.6
Pds5b	-1.09825	5.37287	50.3177	1.30762e-12	4.31586e-11	789	843	782	796	989	264	304	288	360	547	839.8	352.6
Tyms	-1.10013	5.09093	14.0623	0.000176854	0.00167214	557	728	486	723	777	168	294	212	266	447	654.2	277.4
G2e3	-1.10071	4.64482	10.4681	0.00121453	0.00914673	522	560	331	504	631	110	251	162	200	361	509.6	216.8
0610011F06Rik	-1.10187	3.59751	59.3131	1.34476e-14	5.49763e-13	278	277	277	248	234	93	90	111	132	106	262.8	106.4
Fbxo33	-1.10339	5.76605	98.5059	3.2405e-23	2.57351e-21	813	728	789	696	573	244	287	274	275	392	719.8	294.4
Klhl25	-1.10524	3.62832	70.8931	3.77112e-17	1.90815e-15	259	243	177	192	206	65	91	94	91	96	215.4	87.4
Nxpe3	-1.10545	3.70567	41.4692	1.19743e-10	3.17456e-09	330	259	322	277	286	86	87	149	110	176	294.8	121.6
Snrpd1	-1.10551	3.72355	31.8581	1.65855e-08	3.3559e-07	197	279	210	278	200	70	94	74	96	150	232.8	96.8
Slc26a11	-1.10742	3.5816	28.7311	8.31576e-08	1.50336e-06	390	491	338	416	346	113	194	118	162	230	396.2	163.4
Ywhae	-1.10837	6.95251	178.753	9.0699e-41	1.56874e-38	2082	2275	2016	2122	2032	645	885	775	807	1225	2105.4	867.4
Ssh2	-1.1093	5.82608	80.6804	2.65342e-19	1.60977e-17	1172	1263	1003	1278	1236	435	428	488	474	595	1190.4	484
Slc25a15	-1.10993	3.13344	52.4394	4.4374e-13	1.54605e-11	192	240	199	233	205	63	91	85	105	90	213.8	86.8
Ppp2r3c	-1.11049	2.93184	51.2043	8.3236e-13	2.8091e-11	144	161	125	178	147	66	54	51	62	73	151	61.2
Lpcat4	-1.11489	5.86221	51.5317	7.04489e-13	2.40462e-11	999	1164	885	1226	1368	338	401	447	505	636	1128.4	465.4
Map3k14	-1.11545	3.9178	113.468	1.70412e-26	1.63923e-24	333	329	268	323	328	87	122	132	126	179	316.2	129.2
Rnf7	-1.1161	4.76604	95.7661	1.29293e-22	9.8339e-21	522	572	496	566	474	174	214	197	210	273	526	213.6
Tfdp2	-1.11744	3.97323	51.0098	9.19041e-13	3.08715e-11	347	447	299	373	390	92	157	151	171	186	371.2	151.4
Map2k3	-1.1238	6.01051	97.4463	5.53364e-23	4.33722e-21	1401	1573	1237	1425	1224	487	552	473	532	721	1372	553
Cask	-1.12422	4.1053	37.687	8.30553e-10	1.97881e-08	339	365	341	295	339	126	114	151	138	138	335.8	133.4
Myo19	-1.12656	5.32971	37.8204	7.75659e-10	1.85663e-08	699	868	682	754	823	246	272	316	285	436	765.2	311
Ppat	-1.12804	5.52563	44.2471	2.89434e-11	8.25093e-10	1103	1148	932	1132	1205	361	429	407	387	667	1104	450.2
Ntpcr	-1.13087	3.33105	78.5298	7.88016e-19	4.58945e-17	230	284	193	199	220	88	83	85	84	109	225.2	89.8
Acy1	-1.13233	6.04661	89.9907	2.39278e-21	1.69454e-19	1198	1404	1004	1237	1279	387	456	470	446	724	1224.4	496.6
Ezh2	-1.13268	4.79943	15.1561	9.89804e-05	0.00099634	602	736	446	646	690	157	239	207	271	414	624	257.6
Lair1	-1.13354	4.81777	55.3019	1.03367e-13	3.8576e-12	598	504	462	521	463	192	186	143	194	314	509.6	205.8
Itga4	-1.13426	8.61061	97.3198	5.89863e-23	4.61325e-21	5997	6119	4380	6269	6717	2060	2288	2029	2578	2857	5896.4	2362.4
Zfp346	-1.13669	4.56181	48.1734	3.90139e-12	1.21521e-10	524	558	485	635	577	162	236	221	205	298	555.8	224.4
Pus10	-1.13974	5.14669	117.813	1.90577e-27	1.89923e-25	633	671	569	690	705	189	292	257	252	319	653.6	261.8
Pfas	-1.14053	7.15385	36.546	1.49102e-09	3.46295e-08	2666	3557	2494	2995	2809	857	1248	1044	978	1750	2904.2	1175.4
Mcm10	-1.14601	5.58065	14.8288	0.000117725	0.00116546	626	859	543	922	732	174	282	257	294	509	736.4	303.2
Dtd1	-1.14605	3.09364	60.0592	9.20474e-15	3.82832e-13	170	191	200	187	106	60	66	62	63	87	170.8	67.6
Fads2	-1.14655	6.033	10.2848	0.0013413	0.00994117	1128	1672	921	1850	2047	334	591	559	569	1126	1523.6	635.8
Fcgrt	-1.15503	2.37088	15.4931	8.28058e-05	0.000846794	130	105	122	92	73	56	37	36	37	31	104.4	39.4
2700049A03Rik	-1.15558	3.23976	35.5698	2.46077e-09	5.53998e-08	183	229	164	154	244	50	83	67	87	101	194.8	77.6
Bard1	-1.15712	4.31576	11.2363	0.000802124	0.00633251	376	426	276	458	503	59	186	131	156	319	407.8	170.2
B3glct	-1.15937	3.79986	118.694	1.22169e-27	1.23113e-25	328	283	251	228	250	78	105	115	113	113	268	104.8
Brca2	-1.16205	4.50376	27.2904	1.75079e-07	2.97526e-06	465	653	433	540	582	136	249	157	228	299	534.6	213.8
Traip	-1.16225	3.53086	10.8326	0.00099726	0.00767103	188	291	157	291	282	45	115	70	86	183	241.8	99.8
Reps2	-1.16246	3.95192	50.2303	1.36719e-12	4.50421e-11	336	301	284	252	241	79	142	101	112	116	282.8	110
Srl	-1.1644	2.81412	60.9012	6.00125e-15	2.54931e-13	193	202	188	180	201	61	72	78	86	79	192.8	75.2
3110082I17Rik	-1.16477	5.09968	48.0702	4.11237e-12	1.2765e-10	644	745	634	635	800	183	241	273	269	418	691.6	276.8
Pop5	-1.1661	3.46872	51.5941	6.82449e-13	2.33382e-11	190	253	185	215	182	65	71	97	74	92	205	79.8
Foxn3	-1.16684	5.79157	52.3182	4.71987e-13	1.6406e-11	622	837	536	654	658	158	282	239	255	382	661.4	263.2
Tspan3	-1.17017	5.44425	96.6628	8.21995e-23	6.33779e-21	794	978	701	928	896	250	321	302	343	485	859.4	340.2
Rnf135	-1.17171	3.41822	38.9872	4.26589e-10	1.0526e-08	149	120	132	112	120	44	48	43	56	54	126.6	49
Atad5	-1.17859	4.74522	29.9941	4.33357e-08	8.17538e-07	643	757	518	727	691	208	235	239	255	373	667.2	262
Epha2	-1.1786	2.45473	22.3831	2.23336e-06	3.16328e-05	171	170	187	78	82	56	54	53	51	43	137.6	51.4
Hmgb1	-1.18102	6.38722	27.0778	1.95433e-07	3.29933e-06	1504	1955	1294	1874	2245	412	665	570	668	1282	1774.4	719.4
Mov10	-1.18151	6.53053	40.0187	2.51548e-10	6.41823e-09	631	662	458	755	502	234	217	214	219	268	601.6	230.4
Nmral1	-1.18425	2.68169	12.7458	0.000356812	0.00311343	102	167	75	166	148	26	48	36	56	101	131.6	53.4
Rnf213	-1.18625	10.2127	31.5185	1.97549e-08	3.93773e-07	3481	2815	2397	3686	2639	1254	1035	1194	1157	984	3003.6	1124.8
Dtx3l	-1.18632	7.40471	68.019	1.61927e-16	7.82996e-15	507	403	397	477	430	140	159	143	206	208	442.8	171.2
Poc1a	-1.18773	3.37745	19.1523	1.20689e-05	0.000147785	174	286	153	213	169	36	94	64	73	127	199	78.8
Cenpm	-1.19105	2.39165	11.4184	0.000727196	0.00583053	110	136	104	135	95	32	44	35	42	75	116	45.6
Nlrp1a	-1.19178	3.89219	54.7573	1.36373e-13	5.00119e-12	278	199	233	188	160	78	74	74	83	93	211.6	80.4
Cysltr1	-1.19602	3.46756	47.2107	6.37528e-12	1.93731e-10	161	141	125	194	188	43	58	54	60	102	161.8	63.4
Rad54b	-1.19652	2.44988	12.3748	0.000435161	0.0037142	91	114	73	120	120	22	42	41	43	54	103.6	40.4
Frmd4b	-1.19927	5.92659	74.4211	6.31104e-18	3.4297e-16	928	837	843	887	866	240	319	288	381	461	872.2	337.8
Gmpr	-1.20351	3.31625	83.3519	6.86735e-20	4.32679e-18	273	255	243	224	219	59	93	95	95	123	242.8	93
St3gal4	-1.20371	3.98757	82.9701	8.33042e-20	5.23028e-18	230	268	233	241	263	96	71	96	77	132	247	94.4
Taf4b	-1.20468	4.66603	61.2841	4.94057e-15	2.1185e-13	459	516	431	499	533	146	179	186	161	268	487.6	188
Gmfg	-1.21595	3.67517	62.3192	2.9206e-15	1.27824e-13	237	180	231	143	173	64	65	70	60	106	192.8	73
Zfp599	-1.21674	2.95297	25.8008	3.78524e-07	6.09843e-06	88	114	88	118	104	26	54	28	38	49	102.4	39
Rasa2	-1.21815	4.78021	114.861	8.43924e-27	8.22792e-25	581	698	509	461	429	196	181	216	184	217	535.6	198.8
Mettl16	-1.21937	5.26985	31.0617	2.49955e-08	4.90582e-07	611	750	642	772	787	186	290	217	234	460	712.4	277.4
Slfn5	-1.2194	7.73266	21.4018	3.7242e-06	5.07852e-05	390	223	183	303	172	100	88	97	111	64	254.2	92
Snx18	-1.21972	6.35421	162.863	2.67972e-37	4.19155e-35	1110	1077	1043	1071	1049	301	368	375	401	600	1070	409
Brip1	-1.22118	4.32819	13.6602	0.000219052	0.00202015	411	533	339	558	588	93	204	131	204	326	485.8	191.6
Khk	-1.22121	3.36056	60.9935	5.72631e-15	2.4447e-13	264	285	194	183	180	67	88	84	85	87	221.2	82.2
Blnk	-1.22178	5.68195	20.1787	7.05322e-06	9.07391e-05	780	991	698	953	1053	160	395	238	365	608	895	353.2
Cep68	-1.22406	5.48341	66.0914	4.3048e-16	2.00608e-14	1034	1121	880	1161	1169	283	340	421	434	571	1073	409.8
Kntc1	-1.2246	5.21022	11.7301	0.000614968	0.00503621	647	927	471	723	735	150	309	202	226	480	700.6	273.4
Lacc1	-1.22681	7.26546	58.8032	1.74262e-14	7.04409e-13	941	896	608	938	1008	240	298	293	350	499	878.2	336
Bora	-1.23424	4.48559	11.7175	0.000619142	0.00506348	497	577	358	595	560	113	225	185	168	300	517.4	198.2
Calcrl	-1.23742	7.38933	43.5088	4.22048e-11	1.18068e-09	1089	838	1003	1118	996	368	310	407	403	360	1008.8	369.6
Metrnl	-1.23777	5.54236	31.7631	1.74171e-08	3.50447e-07	860	589	928	423	294	210	243	245	191	229	618.8	223.6
Sepp1	-1.23784	6.29957	95.9908	1.1542e-22	8.85361e-21	2385	2043	1344	1797	2033	528	614	611	800	1075	1920.4	725.6
Trim59	-1.24008	4.76561	10.7923	0.0010192	0.00781477	556	572	416	626	719	92	247	196	226	359	577.8	224
Pcna	-1.25132	7.0486	56.6802	5.12767e-14	1.97297e-12	2722	3213	2489	3339	3038	780	1087	874	1098	1770	2960.2	1121.8
Rangrf	-1.25234	2.66683	42.8823	5.81353e-11	1.60512e-09	105	109	123	153	163	44	48	40	48	63	130.6	48.6
Stk4	-1.25423	6.16993	153.494	2.98684e-35	4.2139e-33	1680	1770	1381	1694	1751	415	616	524	623	930	1655.2	621.6
Mbnl1	-1.25479	8.95777	175.321	5.09418e-40	8.72705e-38	11407	10378	9878	10213	11891	3610	3330	3472	3900	5643	10753.4	3991
Ptp4a3	-1.25654	5.26295	129.171	6.22127e-30	7.01619e-28	952	1027	978	845	856	290	260	440	302	409	931.6	340.2
Zfp799	-1.25786	2.15131	40.9585	1.55493e-10	4.06839e-09	112	133	87	120	141	33	46	38	34	70	118.6	44.2
St18	-1.25802	4.0912	46.4682	9.31181e-12	2.78704e-10	214	231	163	191	182	46	79	75	70	91	196.2	72.2
Pde2a	-1.26571	5.34374	140.188	2.42204e-32	3.00467e-30	785	810	740	576	694	242	231	245	300	285	721	260.6
Cenpv	-1.2661	3.53563	32.5549	1.15875e-08	2.3972e-07	150	232	143	238	312	31	73	76	96	134	215	82
Ccdc116	-1.26915	3.9035	22.864	1.73881e-06	2.50723e-05	339	425	411	367	443	92	135	166	132	212	397	147.4
Zswim6	-1.27171	4.6929	87.1904	9.85594e-21	6.71548e-19	810	625	636	507	500	214	198	199	246	245	615.6	220.4
Mafk	-1.27308	3.97448	76.9318	1.76963e-18	1.00735e-16	155	169	174	162	153	50	43	57	56	92	162.6	59.6
Tmem243	-1.27484	4.37086	35.8773	2.10148e-09	4.77893e-08	243	306	162	275	412	64	88	94	118	158	279.6	104.4
Mcm7	-1.27589	6.11733	14.4733	0.000142158	0.00137962	1538	2102	1320	1981	1755	381	671	542	574	1098	1739.2	653.2
Cnp	-1.27769	4.09382	62.0699	3.31481e-15	1.442e-13	374	291	282	315	240	91	124	98	97	131	300.4	108.2
Brca1	-1.28004	4.37802	16.7427	4.28071e-05	0.000464284	563	670	493	664	567	124	265	172	212	322	591.4	219
Slc16a10	-1.28039	6.35136	64.7729	8.40454e-16	3.84684e-14	917	1113	735	1122	1066	248	334	328	392	523	990.6	365
Fignl1	-1.28701	4.8595	17.6541	2.64947e-05	0.000301542	614	781	582	715	739	172	276	206	212	401	686.2	253.4
Stk38l	-1.2882	4.2661	78.774	6.9636e-19	4.10021e-17	325	338	244	328	279	81	109	99	103	157	302.8	109.8
Sp100	-1.29113	5.71078	42.809	6.03538e-11	1.65874e-09	248	181	176	247	169	78	78	60	73	71	204.2	72
Mlh3	-1.29273	3.01704	92.0028	8.65535e-22	6.26529e-20	154	158	145	161	140	42	53	63	54	59	151.6	54.2
Eepd1	-1.2981	4.24264	11.0271	0.000897904	0.00699199	582	668	394	626	793	115	219	146	234	443	612.6	231.4
Nudt16l1	-1.30043	2.68466	71.4101	2.90177e-17	1.48498e-15	131	132	116	117	101	40	50	34	36	52	119.4	42.4
Cpd	-1.30079	8.47621	183.232	9.54663e-42	1.69187e-39	2419	2111	1963	2086	2058	597	708	729	769	1006	2127.4	761.8
Col4a6	-1.30528	3.10753	38.7591	4.79476e-10	1.1769e-08	157	157	102	198	176	57	57	49	50	67	158	56
Znrf3	-1.31208	4.55754	61.958	3.50865e-15	1.51715e-13	497	633	473	617	745	156	208	209	192	302	593	213.4
Dut	-1.31398	4.00362	14.3867	0.00014885	0.00143336	321	462	289	488	394	96	156	127	97	234	390.8	142
Map3k9	-1.31945	3.69824	39.2509	3.72698e-10	9.28544e-09	342	246	301	267	198	86	78	111	100	92	270.8	93.4
Cdk2ap1	-1.32019	3.01254	31.431	2.0666e-08	4.10536e-07	177	226	163	225	151	58	68	64	63	76	188.4	65.8
Dock9	-1.32042	4.491	112.436	2.86789e-26	2.71514e-24	527	562	543	365	414	143	147	181	176	193	482.2	168
Ubtd2	-1.32217	3.51742	69.9546	6.06842e-17	3.03219e-15	159	160	111	171	160	40	54	55	52	67	152.2	53.6
Ints1	-1.32286	5.76728	104.679	1.43634e-24	1.24515e-22	1165	1408	1051	1051	1026	304	424	344	393	547	1140.2	402.4
Rpa1	-1.32317	6.41068	33.7199	6.36454e-09	1.3719e-07	1714	2208	1494	2241	2174	480	678	566	574	1292	1966.2	718
Ung	-1.32886	3.57537	21.4728	3.58878e-06	4.90726e-05	360	404	384	347	448	124	117	118	112	220	388.6	138.2
Ifi27	-1.33104	5.46684	37.0964	1.12429e-09	2.64018e-08	1134	894	829	876	551	326	273	332	269	233	856.8	286.6
Jade1	-1.33401	4.65151	28.0965	1.15411e-07	2.03631e-06	645	743	616	690	805	177	232	261	208	362	699.8	248
Smyd4	-1.33812	2.63933	54.0708	1.93391e-13	6.96438e-12	161	163	160	165	131	36	64	62	48	60	156	54
Il18rap	-1.34563	4.65815	86.4465	1.43567e-20	9.59208e-19	650	621	480	532	454	195	165	186	177	206	547.4	185.8
Rsad1	-1.35214	3.10923	45.1213	1.85203e-11	5.39503e-10	210	242	208	199	218	46	75	78	84	89	215.4	74.4
Tns1	-1.35465	5.63094	53.5888	2.47164e-13	8.77244e-12	1755	2182	1337	1079	1268	413	578	395	469	770	1524.2	525
Hirip3	-1.35596	4.62755	30.7715	2.90265e-08	5.63855e-07	499	669	519	634	541	128	220	171	169	319	572.4	201.4
4933404O12Rik	-1.36015	2.79053	62.3565	2.86584e-15	1.2558e-13	165	196	129	189	202	40	67	54	71	71	176.2	60.6
Spc24	-1.3616	2.917	13.4627	0.000243351	0.00222372	117	203	108	178	165	23	64	42	53	92	154.2	54.8
Psd3	-1.3622	3.86801	86.3824	1.48299e-20	9.88004e-19	310	240	226	277	286	63	80	90	91	140	267.8	92.8
Ndrg2	-1.36235	5.45008	19.1558	1.20471e-05	0.000147621	1034	1324	726	1380	1309	247	387	308	471	621	1154.6	406.8
Sorbs1	-1.36866	3.84618	37.8911	7.4805e-10	1.79412e-08	179	233	160	209	278	51	70	67	82	95	211.8	73
Gpr65	-1.37251	5.35209	56.878	4.63698e-14	1.79376e-12	1225	1156	968	1042	1316	281	274	349	419	670	1141.4	398.6
Ect2	-1.37549	5.45976	10.8648	0.000980083	0.00755182	837	1067	667	1112	1152	141	366	242	334	652	967	347
Pcyox1l	-1.38505	3.67878	40.0057	2.53221e-10	6.45632e-09	334	453	288	423	362	89	115	120	139	169	372	126.4
Syce2	-1.39241	2.72268	15.4049	8.67632e-05	0.000884999	140	171	132	174	162	25	62	44	49	90	155.8	54
Top2a	-1.39454	7.10638	11.4979	0.000696746	0.00562147	2692	3392	2006	3226	2801	426	1171	694	935	1703	2823.4	985.8
2610203C22Rik	-1.40529	2.42436	48.5764	3.1767e-12	1.00074e-10	117	100	121	119	88	33	26	41	49	29	109	35.6
Epsti1	-1.40766	5.29958	39.0437	4.14432e-10	1.02598e-08	294	263	188	368	303	109	72	86	81	118	283.2	93.2
Tmem229b	-1.40963	6.51157	96.6611	8.22701e-23	6.33779e-21	803	784	737	837	739	192	247	259	256	345	780	259.8
Fcrl1	-1.41063	4.11636	92.2315	7.71094e-22	5.60422e-20	319	442	289	353	267	90	100	112	106	143	334	110.2
Ctla2b	-1.41164	2.14737	34.044	5.38806e-09	1.16983e-07	148	129	69	130	77	33	40	27	35	46	110.6	36.2
Fam72a	-1.41632	3.32543	23.6249	1.17065e-06	1.72958e-05	136	206	122	186	192	34	47	60	54	89	168.4	56.8
Usp11	-1.41934	2.59622	38.1286	6.6233e-10	1.60027e-08	165	107	133	88	81	26	43	33	46	38	114.8	37.2
Fkbp5	-1.42918	5.08319	101.35	7.70887e-24	6.36088e-22	1010	1112	910	860	984	215	273	350	308	464	975.2	322
Pitpnm2	-1.43141	3.7762	61.6014	4.20514e-15	1.80962e-13	249	336	282	319	372	69	86	133	85	141	311.6	102.8
Aurkb	-1.43461	5.16751	10.9395	0.000941331	0.00729227	688	1065	552	1043	1027	111	329	204	294	573	875	302.2
Kdm2b	-1.43602	4.50428	85.0419	2.92107e-20	1.91139e-18	578	642	518	627	637	139	173	247	172	248	600.4	195.8
Afp	-1.44465	5.35966	75.5813	3.5066e-18	1.94982e-16	632	740	677	843	808	185	207	203	216	420	740	246.2
Ms4a6d	-1.44656	4.59245	27.9452	1.248e-07	2.19014e-06	310	166	303	196	193	103	47	70	65	80	233.6	73
Fkbp3	-1.45012	3.44848	66.8556	2.92138e-16	1.38289e-14	202	279	188	246	207	50	71	72	63	109	224.4	73
Mt2	-1.457	6.24734	78.629	7.49405e-19	4.38383e-17	1501	1918	1418	1502	1376	490	479	468	473	513	1543	484.6
Etv5	-1.4573	5.41689	116.047	4.64281e-27	4.56365e-25	1093	1342	920	1075	1240	290	305	384	369	473	1134	364.2
Tnk2	-1.45908	4.41574	73.0215	1.28242e-17	6.7748e-16	570	701	515	537	547	161	172	181	163	238	574	183
Mad1l1	-1.46618	3.00743	85.6366	2.16238e-20	1.4248e-18	188	243	166	180	144	43	53	62	54	81	184.2	58.6
Faap24	-1.47058	3.86065	25.6554	4.08159e-07	6.52909e-06	307	370	273	376	424	67	98	117	92	202	350	115.2
Stap1	-1.47574	6.10308	48.1446	3.95912e-12	1.23106e-10	854	926	660	1021	960	185	297	199	289	472	884.2	288.4
Hist1h4a	-1.48029	5.72728	14.633	0.000130607	0.00128031	1299	1883	1091	1523	1248	237	484	379	444	743	1408.8	457.4
Igfbp4	-1.48179	6.48558	56.1851	6.59601e-14	2.51375e-12	3337	2711	2980	2930	3209	1015	629	986	953	1138	3033.4	944.2
Pole	-1.48845	5.60948	16.6615	4.46783e-05	0.000482201	1097	1614	800	1280	1406	213	466	331	360	631	1239.4	400.2
P2ry12	-1.49218	1.87149	39.0319	4.16928e-10	1.03018e-08	86	130	64	118	103	26	32	33	28	37	100.2	31.2
Gmps	-1.49599	6.00868	136.557	1.50754e-31	1.80184e-29	1278	1368	1155	1265	1308	300	384	353	399	575	1274.8	402.2
Tcf4	-1.49626	7.01802	184.407	5.28878e-42	9.56126e-40	2298	2658	1858	2425	2518	560	717	687	739	991	2351.4	738.8
Ttk	-1.49701	4.19379	11.7187	0.000618739	0.00506134	366	490	309	546	589	69	153	99	139	303	460	152.6
Icam2	-1.51519	2.27899	56.798	4.82949e-14	1.86623e-12	81	111	99	119	95	26	34	35	23	37	101	31
Mafb	-1.51579	4.96687	57.473	3.42652e-14	1.34577e-12	938	1012	597	806	797	208	258	263	256	275	830	252
Dctpp1	-1.51911	4.53784	59.5564	1.18841e-14	4.89738e-13	489	669	478	574	487	126	180	130	153	249	539.4	167.6
Gm40812	-1.52285	5.33502	104.591	1.50119e-24	1.29824e-22	1053	1085	807	948	1009	236	278	275	280	447	980.4	303.2
Mtus1	-1.52487	3.29379	60.7391	6.51637e-15	2.75479e-13	171	203	145	163	171	38	53	35	67	69	170.6	52.4
Cd14	-1.52948	8.02503	137.864	7.80345e-32	9.38919e-30	1776	1360	1049	1562	1229	453	387	346	435	467	1395.2	417.6
Mybl2	-1.53431	5.27309	19.3574	1.08397e-05	0.000134241	751	1188	670	1131	1153	167	294	277	264	549	978.6	310.2
Ap1s3	-1.53456	3.72733	65.609	5.49874e-16	2.54598e-14	214	218	153	240	204	54	66	61	41	92	205.8	62.8
Zan	-1.53635	2.81241	39.2203	3.78593e-10	9.41927e-09	160	151	165	113	115	25	43	50	37	59	140.8	42.8
Ankrd33b	-1.55168	4.59247	95.5494	1.44249e-22	1.09483e-20	659	532	557	494	535	132	137	167	170	230	555.4	167.2
Dck	-1.55362	5.55621	48.3459	3.57286e-12	1.11869e-10	470	543	314	631	515	101	152	113	135	264	494.6	153
Kif19a	-1.56347	2.56405	66.4834	3.52856e-16	1.66592e-14	161	97	112	87	105	26	24	25	47	45	112.4	33.4
Gas6	-1.57337	4.6939	82.1198	1.2808e-19	7.91722e-18	1175	1169	979	952	664	322	252	238	291	321	987.8	284.8
Sdc4	-1.57586	9.15084	150.743	1.19253e-34	1.66289e-32	3462	3358	2866	2802	3048	773	780	923	913	1186	3107.2	915
Slc4a7	-1.57634	7.29739	217.904	2.59211e-49	6.38724e-47	2141	1864	1824	1748	1778	499	470	541	563	667	1871	548
Adgrl2	-1.57882	5.73673	171.747	3.07339e-39	5.16674e-37	939	1059	825	859	737	224	238	271	258	296	883.8	257.4
St3gal5	-1.58742	5.80056	115.93	4.92447e-27	4.82732e-25	915	840	830	840	689	239	199	232	240	279	822.8	237.8
Dhfr	-1.59304	3.94078	16.9919	3.75392e-05	0.000411992	335	474	266	503	502	64	128	97	84	272	416	129
Mmd	-1.59375	6.31022	191.219	1.72288e-43	3.22825e-41	2095	2001	1637	1932	2046	465	527	506	564	787	1942.2	569.8
Mfsd1	-1.60018	7.12131	307.453	7.83748e-69	3.24093e-66	2914	3006	2603	2852	2412	706	760	777	737	1000	2757.4	796
Pip5k1b	-1.60522	3.81194	56.2569	6.35936e-14	2.42613e-12	104	147	140	126	140	33	42	31	31	54	131.4	38.2
Tlr9	-1.60983	3.82347	50.8447	9.99721e-13	3.33946e-11	353	363	236	267	293	50	93	87	101	105	302.4	87.2
Oas3	-1.61556	7.00834	97.4902	5.41238e-23	4.26074e-21	1196	860	635	1276	842	268	262	242	268	329	961.8	273.8
C130050O18Rik	-1.62095	2.29193	68.1772	1.49445e-16	7.27529e-15	170	115	164	137	115	31	37	42	45	44	140.2	39.8
Syne3	-1.62202	5.67322	120.201	5.7176e-28	5.86029e-26	1627	1870	1352	1445	1303	446	409	385	393	501	1519.4	426.8
Wwp1	-1.62754	5.94539	155.647	1.01132e-35	1.44377e-33	1776	1732	1431	1591	1763	376	410	447	485	661	1658.6	475.8
Plxdc1	-1.62791	4.29866	105.756	8.34073e-25	7.39079e-23	859	744	737	663	558	181	202	173	210	236	712.2	200.4
Zfp395	-1.63702	3.81051	72.8536	1.39634e-17	7.32283e-16	475	653	350	531	687	108	192	110	141	225	539.2	155.2
Gpr183	-1.63791	4.80095	64.4615	9.84355e-16	4.48836e-14	1148	1125	788	1181	1108	236	247	288	304	459	1070	306.8
Adamts14	-1.64226	2.49586	19.0352	1.28331e-05	0.000156132	175	132	160	106	76	15	44	26	39	63	129.8	37.4
Bphl	-1.64374	2.30117	51.8792	5.90226e-13	2.03068e-11	160	116	142	105	92	30	32	42	36	29	123	33.8
Eya4	-1.64419	3.03549	36.0662	1.90726e-09	4.36487e-08	277	314	144	245	277	42	68	52	97	100	251.4	71.8
Parp14	-1.66075	9.44885	68.6672	1.16563e-16	5.7132e-15	507	356	278	494	289	129	85	93	121	90	384.8	103.6
Phf2	-1.66882	4.23712	137.989	7.32821e-32	8.84697e-30	479	518	459	482	507	97	137	130	155	158	489	135.4
Hist4h4	-1.66976	5.02532	14.4051	0.000147401	0.00142283	768	1009	748	914	912	100	325	184	195	458	870.2	252.4
Ctnnal1	-1.67132	2.48383	55.7236	8.341e-14	3.14545e-12	96	131	79	134	131	24	25	34	31	45	114.2	31.8
Tk1	-1.67299	4.75115	14.447	0.000144161	0.0013953	696	1137	559	1050	925	114	250	207	241	449	873.4	252.2
Zfp239	-1.67304	2.8884	106.288	6.37617e-25	5.69204e-23	190	224	220	174	221	34	47	64	63	78	205.8	57.2
Rassf2	-1.67343	5.50452	155.699	9.84871e-36	1.41162e-33	1786	1911	1383	1424	1430	365	400	430	430	550	1586.8	435
Sipa1l1	-1.68537	5.01265	95.9434	1.18214e-22	9.02944e-21	676	603	531	505	513	113	163	165	160	164	565.6	153
Slc8a1	-1.69158	3.30024	50.1398	1.43175e-12	4.69969e-11	303	276	212	300	236	48	68	67	70	114	265.4	73.4
Galk1	-1.70682	4.87539	102.847	3.62141e-24	3.04402e-22	624	812	668	657	575	137	196	168	172	225	667.2	179.6
Pcdh7	-1.70965	6.16236	165.091	8.73714e-38	1.39083e-35	1492	1179	1339	1161	918	265	325	347	313	368	1217.8	323.6
Cd93	-1.71319	7.66775	208.29	3.24237e-47	7.29047e-45	7417	6149	5604	5023	5287	1270	1513	1417	1573	2133	5896	1581.2
Crem	-1.71899	3.3828	74.9677	4.78468e-18	2.63201e-16	236	191	182	178	154	53	46	45	49	54	188.2	49.4
Pank1	-1.71939	2.48004	66.1316	4.21809e-16	1.96822e-14	249	194	196	229	237	31	41	71	80	75	221	59.6
Pdk3	-1.72487	4.08299	76.3621	2.36143e-18	1.33367e-16	389	436	318	405	467	86	103	85	108	162	403	108.8
Amigo1	-1.7303	2.13923	57.9027	2.75404e-14	1.09118e-12	132	138	118	159	133	30	25	33	45	48	136	36.2
Ak4	-1.74958	3.63035	89.5183	3.03813e-21	2.1306e-19	197	242	201	226	284	46	58	54	57	90	230	61
Sgpp1	-1.75534	3.65581	161.659	4.91021e-37	7.58153e-35	421	466	388	435	551	86	111	120	110	169	452.2	119.2
Espnl	-1.76232	3.61166	121.913	2.41216e-28	2.50809e-26	233	206	293	244	200	53	56	69	70	53	235.2	60.2
Hist1h2bm	-1.76441	4.83612	11.5987	0.000659963	0.0053578	673	965	570	927	636	71	273	149	175	351	754.2	203.8
Nme4	-1.77059	3.41471	124.795	5.64352e-29	6.04259e-27	270	299	255	323	348	58	67	79	91	92	299	77.4
Eid1	-1.77999	4.54788	142.584	7.24595e-33	9.11469e-31	619	661	594	595	539	127	168	143	125	208	601.6	154.2
Oasl1	-1.78068	9.25779	92.059	8.41316e-22	6.10225e-20	452	354	307	475	302	71	92	82	95	150	378	98
Arl4c	-1.7941	4.39501	104.217	1.81371e-24	1.54988e-22	832	1178	691	811	695	161	249	181	198	276	841.4	213
Pid1	-1.79719	6.62832	130.93	2.56491e-30	2.92938e-28	2232	1347	1568	1296	1338	425	290	382	389	438	1556.2	384.8
Ifi204	-1.81258	6.84333	39.0116	4.21301e-10	1.04027e-08	463	308	284	448	294	133	66	76	80	75	359.4	86
Ly6e	-1.81819	9.02726	159.681	1.32813e-36	1.99919e-34	9048	8279	6729	10033	11157	1905	1778	1925	2317	3625	9049.2	2310
Gcat	-1.81853	3.26369	46.3888	9.69678e-12	2.89503e-10	238	352	247	321	272	32	81	70	78	103	286	72.8
Nlrp1b	-1.8361	2.31714	49.8704	1.6424e-12	5.34241e-11	163	163	145	142	132	40	31	39	45	22	149	35.4
Fnbp1l	-1.83628	6.18912	164.232	1.34633e-37	2.13373e-35	652	602	514	749	643	119	150	169	160	180	632	155.6
Mndal	-1.8385	7.32578	63.6218	1.50749e-15	6.81323e-14	387	365	231	436	430	84	63	70	131	107	369.8	91
3300005D01Rik	-1.84485	2.5629	90.2295	2.12074e-21	1.51681e-19	193	259	207	193	150	31	56	47	49	62	200.4	49
LOC108168067	-1.84944	2.02913	31.4509	2.04547e-08	4.06788e-07	90	117	74	138	113	12	24	20	29	50	106.4	27
Acer2	-1.86025	1.81739	74.4889	6.09793e-18	3.33403e-16	104	106	98	113	140	21	21	21	30	45	112.2	27.6
Glrx	-1.88163	4.28715	86.7186	1.25117e-20	8.39777e-19	376	310	287	320	298	62	64	75	82	96	318.2	75.8
Cd276	-1.90177	5.60581	214.891	1.1769e-48	2.84163e-46	1308	1506	1099	1425	1484	329	255	336	298	372	1364.4	318
Asb4	-1.91037	4.08993	32.3569	1.28298e-08	2.6285e-07	615	804	440	746	847	78	184	128	152	304	690.4	169.2
Sdc3	-1.92785	5.81379	70.0059	5.91263e-17	2.95845e-15	1080	740	532	1237	808	149	232	110	251	292	879.4	206.8
Spry2	-1.93952	2.43757	73.1385	1.20861e-17	6.40368e-16	110	132	134	95	72	17	21	34	31	19	108.6	24.4
Lims2	-1.94138	3.38324	62.6901	2.41931e-15	1.06794e-13	347	409	287	248	233	53	73	58	73	90	304.8	69.4
Megf9	-1.95108	2.29495	72.5648	1.61634e-17	8.39098e-16	100	103	112	122	120	34	9	16	43	23	111.4	25
Cd48	-1.95807	3.79833	196.968	9.58498e-45	1.89467e-42	301	283	305	292	280	40	79	63	59	92	292.2	66.6
Nlrc5	-1.95886	6.77003	59.0189	1.56168e-14	6.34267e-13	454	460	455	441	338	89	97	98	95	98	429.6	95.4
Ngfrap1	-1.98105	3.52818	79.5859	4.61717e-19	2.74476e-17	343	394	315	331	332	51	77	66	66	130	343	78
Clec12a	-1.98711	4.0637	64.038	1.22042e-15	5.52971e-14	269	233	140	344	236	50	43	43	69	66	244.4	54.2
Phf11d	-2.00255	5.75034	74.2381	6.92414e-18	3.75721e-16	181	172	103	247	174	34	26	37	41	56	175.4	38.8
Zfp36l1	-2.00283	5.82249	162.54	3.15265e-37	4.90995e-35	1428	1444	919	1672	1761	225	278	291	353	471	1444.8	323.6
Plau	-2.00809	6.32785	45.883	1.2553e-11	3.71083e-10	1942	2427	1604	2375	1574	361	362	367	393	725	1984.4	441.6
Eno3	-2.02006	4.18047	170.331	6.26307e-39	1.03834e-36	610	587	495	493	482	100	109	103	121	142	533.4	115
Zbed3	-2.02734	3.18897	63.3275	1.75039e-15	7.85189e-14	265	327	221	335	387	32	62	53	73	126	307	69.2
Ppm1l	-2.02805	3.67618	212.379	4.15705e-48	9.64866e-46	295	311	326	270	272	59	72	64	59	60	294.8	62.8
Cfh	-2.06257	3.36587	71.4147	2.89502e-17	1.48364e-15	350	237	227	342	246	74	54	50	50	60	280.4	57.6
Kcnc3	-2.07651	2.89583	123.297	1.20072e-28	1.2705e-26	239	191	249	192	273	39	36	46	54	65	228.8	48
Ttc39b	-2.07915	3.56015	138.602	5.38294e-32	6.60944e-30	392	466	299	331	374	88	82	59	61	92	372.4	76.4
Traf4	-2.11149	2.56633	123.263	1.22139e-28	1.28859e-26	160	199	164	178	161	19	38	31	38	51	172.4	35.4
Cd300ld	-2.12642	4.72439	314.332	2.48653e-70	1.07777e-67	808	573	615	619	497	108	115	109	139	152	622.4	124.6
Cst7	-2.14186	3.32901	93.7441	3.59074e-22	2.67455e-20	339	214	230	194	206	34	56	34	45	67	236.6	47.2
Hook1	-2.15623	3.26294	268.136	2.89232e-60	1.03024e-57	299	320	322	324	286	59	54	65	68	57	310.2	60.6
Shmt1	-2.15718	4.86517	55.1012	1.14481e-13	4.25913e-12	653	1033	604	1003	1004	93	184	165	134	305	859.4	176.2
Oas2	-2.17356	6.67545	79.6528	4.46347e-19	2.65857e-17	413	320	203	641	338	99	56	74	77	55	383	72.2
Stab1	-2.18042	6.18083	266.477	6.64838e-60	2.32216e-57	2433	2183	2250	2002	1638	406	374	468	331	409	2101.2	397.6
Srgap3	-2.23301	3.14881	83.9683	5.02774e-20	3.19009e-18	237	157	207	184	170	33	18	29	59	38	191	35.4
Gm17296	-2.24933	3.80236	223.377	1.65845e-50	4.32351e-48	477	542	448	434	533	82	89	76	98	103	486.8	89.6
Nfix	-2.25105	4.48438	161.882	4.38969e-37	6.80705e-35	604	814	599	728	736	97	129	149	122	144	696.2	128.2
Hist1h3a	-2.2661	4.84331	25.6191	4.1591e-07	6.64127e-06	736	1077	708	978	905	59	241	116	127	302	880.8	169
Abcb4	-2.27631	3.38642	81.9836	1.37223e-19	8.45333e-18	287	239	289	257	205	57	38	38	48	45	255.4	45.2
Nr1d1	-2.2909	2.56863	67.2289	2.41749e-16	1.15654e-14	167	193	182	226	324	24	28	46	36	69	218.4	40.6
Galnt1	-2.31562	3.62358	262.288	5.44268e-59	1.82996e-56	432	474	398	387	367	67	69	79	62	83	411.6	72
Il10ra	-2.33883	4.57326	128.664	8.03226e-30	9.03027e-28	207	193	157	226	153	20	31	41	40	29	187.2	32.2
Ocrl	-2.39169	3.35685	249.605	3.16632e-56	9.73603e-54	408	314	278	250	306	51	34	45	63	66	311.2	51.8
Tmem176b	-2.40206	6.45869	417.979	6.71815e-93	5.03525e-90	2038	2001	1899	2308	2079	334	272	348	365	386	2065	341
Tmem176a	-2.40242	4.26424	200.872	1.34752e-45	2.81851e-43	550	453	499	506	386	83	64	71	82	94	478.8	78.8
Ccl6	-2.4611	2.20696	94.1997	2.85244e-22	2.14237e-20	141	113	83	100	119	13	16	11	15	35	111.2	18
Spn	-2.46279	2.61421	119.312	8.94916e-28	9.12054e-26	165	118	124	93	78	10	15	21	25	20	115.6	18.2
Cd33	-2.47237	6.42974	134.746	3.7527e-31	4.44102e-29	3393	3599	2062	2916	3855	294	544	365	494	905	3165	520.4
Msr1	-2.47935	6.36725	158.939	1.92925e-36	2.84454e-34	1523	719	931	885	734	139	115	135	130	238	958.4	151.4
Dhx58	-2.4893	5.22569	155.92	8.81152e-36	1.26801e-33	176	125	101	155	133	24	20	18	20	25	138	21.4
Cdk5r1	-2.49364	2.40988	101.753	6.28972e-24	5.2138e-22	121	142	91	113	97	16	15	12	17	28	112.8	17.6
Sorl1	-2.50392	4.20716	293.98	6.74955e-66	2.61099e-63	377	349	392	383	355	43	50	53	52	93	371.2	58.2
Zdhhc8	-2.51186	2.20669	210.065	1.32927e-47	3.00766e-45	197	178	195	147	163	22	32	27	30	23	176	26.8
S1pr1	-2.51525	2.80808	197.549	7.15669e-45	1.42248e-42	387	317	272	269	274	28	41	48	47	71	303.8	47
Neo1	-2.56611	4.02892	146.36	1.08313e-33	1.42734e-31	460	640	439	581	675	61	89	88	95	80	559	82.6
Smco4	-2.58076	2.70405	147.266	6.86289e-34	9.21266e-32	159	180	175	173	150	13	22	32	26	30	167.4	24.6
Cd300lb	-2.62074	5.37655	184.394	5.32296e-42	9.57494e-40	1851	1617	1539	1488	1426	229	198	250	210	217	1584.2	220.8
Adap2	-2.62843	2.21135	49.1557	2.36428e-12	7.56739e-11	207	186	144	178	127	21	36	14	24	22	168.4	23.4
Fyb	-2.64958	7.33825	469.165	4.86826e-104	4.86501e-101	2618	2640	1892	2639	2336	320	325	324	304	415	2425	337.6
Nanos1	-2.65206	2.60085	99.5286	1.93348e-23	1.55962e-21	198	253	205	276	317	28	33	39	30	46	249.8	35.2
Cbx2	-2.67209	1.38295	154.357	1.9353e-35	2.75195e-33	142	120	91	128	141	11	10	17	24	24	124.4	17.2
Rcor2	-2.6815	2.21227	120.627	4.61183e-28	4.74044e-26	173	224	208	189	236	20	23	38	21	40	206	28.4
Susd3	-2.70018	3.11066	253.066	5.57239e-57	1.77409e-54	514	432	396	498	351	57	51	60	60	65	438.2	58.6
Gas7	-2.71409	8.68044	133.484	7.08379e-31	8.27424e-29	10263	9170	7340	7877	8679	792	1204	959	961	2049	8665.8	1193
Luzp1	-2.75093	4.4293	236.484	2.29804e-53	6.56146e-51	806	846	645	875	990	91	96	85	120	159	832.4	110.2
Slc39a4	-2.77912	2.25896	107.161	4.10338e-25	3.70913e-23	115	124	142	103	73	8	8	24	10	21	111.4	14.2
Ccnd2	-2.80778	6.23191	93.3367	4.41136e-22	3.25879e-20	4298	3368	3997	2475	2402	421	316	396	423	476	3308	406.4
Stk3	-2.82203	3.84669	340.719	4.44953e-76	2.22328e-73	486	383	427	390	439	60	41	42	59	60	425	52.4
Tlr8	-2.85037	2.17176	105.103	1.15951e-24	1.01495e-22	298	173	148	245	251	25	30	20	29	31	223	27
Cybb	-2.88443	8.50781	262.344	5.29204e-59	1.7961e-56	1828	1851	1373	2346	1937	121	224	227	191	386	1867	229.8
Tdrkh	-2.8906	1.9635	146.293	1.12017e-33	1.47078e-31	176	178	130	195	137	16	14	26	16	24	163.2	19.2
Ltc4s	-2.90831	2.06605	198.994	3.46266e-45	6.95937e-43	230	176	176	163	135	8	24	15	28	28	176	20.6
Igf1	-2.97744	6.42902	97.5744	5.18711e-23	4.09236e-21	2661	2819	2218	3238	3081	195	328	306	319	449	2803.4	319.4
Mef2c	-2.99156	6.3479	457.535	1.65304e-101	1.48674e-98	3863	3960	2929	3493	4190	297	379	369	404	624	3687	414.6
Xk	-3.03458	4.33822	404.163	6.8355e-90	4.72911e-87	780	722	630	644	766	55	78	62	80	108	708.4	76.6
Oasl2	-3.03537	6.75955	101.069	8.88515e-24	7.28137e-22	169	120	74	274	127	14	23	9	22	13	152.8	16.2
Card11	-3.0641	4.60121	200.663	1.49676e-45	3.11256e-43	705	1037	724	729	667	50	101	61	87	110	772.4	81.8
Ppp1r26	-3.06685	2.41569	169.639	8.8704e-39	1.46386e-36	211	200	184	181	157	8	22	29	18	20	186.6	19.4
Cbx6	-3.13301	3.75815	297.89	9.49521e-67	3.79555e-64	519	618	446	564	628	33	61	53	70	62	555	55.8
Nt5dc2	-3.16081	5.30012	71.2002	3.22757e-17	1.64004e-15	1480	2084	1315	1839	1703	81	188	131	151	314	1684.2	173
Slc16a7	-3.16114	2.53271	372.676	4.89255e-83	2.93357e-80	286	239	225	199	200	21	16	24	22	29	229.8	22.4
Tle1	-3.28257	2.26714	189.452	4.18796e-43	7.72646e-41	245	180	214	234	273	14	13	34	21	21	229.2	20.6
Adgrl1	-3.29244	3.40961	218.906	1.567e-49	3.91488e-47	454	578	467	474	447	27	36	42	42	74	484	44.2
Rcsd1	-3.36749	4.41849	228.797	1.09044e-51	2.97194e-49	844	732	675	547	659	54	40	61	63	74	691.4	58.4
Sesn1	-3.37358	3.37986	405.739	3.10185e-90	2.18808e-87	724	633	547	703	609	47	47	46	55	79	643.2	54.8
Zfp704	-3.39533	4.57665	264.519	1.77635e-59	6.1448e-57	813	931	752	728	803	51	72	86	61	61	805.4	66.2
Ccdc88c	-3.41457	2.72871	246.318	1.64903e-55	4.98535e-53	227	337	259	265	242	13	24	20	22	31	266	22
Irf7	-3.43898	7.38976	110.24	8.68365e-26	8.03093e-24	465	247	164	555	230	37	22	28	24	18	332.2	25.8
Lgals3bp	-3.48086	7.41907	355.907	2.19224e-79	1.25187e-76	2689	2259	1796	2843	2732	148	160	203	252	205	2463.8	193.6
Them6	-3.52624	3.78411	261.281	9.02168e-59	3.00522e-56	581	700	565	616	647	34	43	37	46	82	621.8	48.4
Jag2	-3.54032	2.24936	158.943	1.92618e-36	2.84454e-34	281	281	302	208	208	20	19	18	16	22	256	19
Ifi203	-3.56035	7.02709	163.441	2.00386e-37	3.14807e-35	347	313	203	464	313	24	25	25	26	20	328	24
Tubb2a	-3.58771	2.13659	126.632	2.23584e-29	2.44488e-27	158	107	146	106	54	11	11	7	6	5	114.2	8
Cd300e	-3.59889	2.94184	195.001	2.57505e-44	5.00756e-42	178	108	140	119	86	13	5	16	8	2	126.2	8.8
Tnip3	-3.61525	5.43805	414.004	4.92764e-92	3.61789e-89	652	514	492	543	407	34	33	41	34	43	521.6	37
Serpinb6b	-3.67457	2.76612	319.825	1.58161e-71	7.20254e-69	235	198	199	189	140	13	15	12	13	12	192.2	13
E130012A19Rik	-3.77631	3.08055	219.817	9.9127e-50	2.52921e-47	334	403	343	409	391	7	20	26	27	44	376	24.8
Dab2	-3.89031	8.60272	533.909	3.98601e-118	5.97503e-115	17043	13140	12211	13976	17615	812	714	718	815	1395	14797	890.8
Traf3ip3	-3.9133	1.87604	268.401	2.53175e-60	9.10821e-58	161	179	148	154	101	5	7	5	11	15	148.6	8.6
Dmpk	-3.93015	1.83235	111.42	4.78762e-26	4.50888e-24	259	226	191	198	152	13	15	13	6	10	205.2	11.4
Tifab	-3.93328	1.98945	238.255	9.44275e-54	2.7177e-51	199	141	150	142	143	7	1	11	14	11	155	8.8
Il16	-3.95401	2.87856	287.387	1.8444e-64	6.84062e-62	288	317	282	259	207	16	18	14	15	12	270.6	15
Adarb1	-4.01843	1.53248	195.087	2.46605e-44	4.82166e-42	101	111	131	88	128	3	3	7	9	8	111.8	6
Pf4	-4.04382	4.20184	181.512	2.2664e-41	3.95806e-39	975	837	806	740	549	59	34	46	32	26	781.4	39.4
Igf1r	-4.08833	4.50871	219.602	1.10445e-49	2.79815e-47	925	1339	929	971	1056	39	58	42	53	81	1044	54.6
Rnase4	-4.09342	4.14352	488.652	2.80001e-108	2.96274e-105	978	1031	744	889	1198	35	40	47	58	72	968	50.4
Neurl3	-4.10592	4.253	501.396	4.72236e-111	5.30911e-108	817	717	567	741	653	18	33	35	40	54	699	36
Mrc1	-4.12224	1.7854	200.442	1.6723e-45	3.43786e-43	160	171	95	128	131	5	6	5	9	9	137	6.8
1810011O10Rik	-4.13844	2.35638	337.415	2.33301e-75	1.1191e-72	202	220	168	179	171	9	9	10	11	7	188	9.2
Ifi27l2a	-4.19267	2.84259	117.498	2.2328e-27	2.20679e-25	189	161	73	323	87	3	9	8	9	11	166.6	8
Lgals9	-4.20216	5.82159	109.822	1.0719e-25	9.88784e-24	192	104	61	257	166	8	3	5	4	18	156	7.6
Neurl1a	-4.27594	1.66196	204.8	1.87254e-46	4.05823e-44	212	174	199	151	124	8	5	10	7	8	172	7.6
Rab3il1	-4.28989	4.40161	719.923	1.39111e-158	3.57475e-155	1685	1393	1291	1352	1607	42	71	63	57	100	1465.6	66.6
Marcksl1	-4.30733	8.84864	465.607	2.89617e-103	2.81602e-100	1303	1058	861	1302	1209	65	44	51	31	60	1146.6	50.2
Egfl7	-4.33451	2.15817	228.958	1.00613e-51	2.7631e-49	166	257	145	147	194	6	9	5	10	9	181.8	7.8
Nhsl2	-4.35812	1.78685	309.996	2.18879e-69	9.37428e-67	185	124	169	130	150	6	5	7	4	10	151.6	6.4
Cmpk2	-4.41067	10.5055	115.404	6.41813e-27	6.27442e-25	179	100	51	203	111	5	8	3	4	6	128.8	5.2
Cyp27a1	-4.43885	2.82244	316.094	1.02747e-70	4.50782e-68	273	245	205	176	150	11	6	13	7	4	209.8	8.2
Fcgr1	-4.4641	4.76734	200.504	1.62111e-45	3.35178e-43	526	462	467	511	411	19	24	20	15	14	475.4	18.4
Zfhx3	-4.50681	2.63513	201.388	1.03978e-45	2.18756e-43	443	256	290	285	259	17	8	7	18	7	306.6	11.4
Galnt12	-4.6055	2.93193	340.804	4.2634e-76	2.16028e-73	212	195	177	222	224	4	6	5	11	11	206	7.4
Trim30a	-4.6266	6.03795	211.918	5.24098e-48	1.20865e-45	417	268	280	360	231	14	5	9	15	11	311.2	10.8
Itsn1	-4.67435	5.31776	519.171	6.41163e-115	8.23802e-112	2288	1842	1654	1918	2110	42	68	56	70	108	1962.4	68.8
Ms4a6c	-4.69108	2.94508	165.613	6.72044e-38	1.08907e-35	132	90	68	121	111	4	5	3	4	1	104.4	3.4
Tspan32	-4.74054	1.39293	189.257	4.61824e-43	8.47683e-41	161	123	154	83	88	7	5	3	2	2	121.8	3.8
Serpinb1a	-4.75409	1.72387	121.331	3.23367e-28	3.35258e-26	216	134	201	66	61	3	3	3	9	3	135.6	4.2
Chst3	-4.80265	1.02132	126.752	2.10456e-29	2.3154e-27	99	132	95	106	89	0	7	2	2	5	104.2	3.2
B630019K06Rik	-4.87578	1.67882	324.632	1.41903e-72	6.63e-70	154	194	167	216	157	5	3	5	9	4	177.6	5.2
Ccl9	-4.89525	7.97893	309.829	2.37919e-69	1.00698e-66	3805	3728	2323	3397	3050	72	113	75	78	149	3260.6	97.4
C5ar2	-4.94039	2.45868	343.281	1.23116e-76	6.61078e-74	335	366	273	296	200	9	5	9	10	8	294	8.2
Itga6	-5.09101	3.99156	396.288	3.54014e-88	2.40302e-85	1078	915	977	845	676	25	18	28	20	22	898.2	22.6
Rtp4	-5.09281	6.72484	264.182	2.10382e-59	7.20828e-57	325	229	127	448	259	10	7	6	5	7	277.6	7
Clstn1	-5.17844	3.99895	968.501	1.2622e-212	5.6761e-209	780	813	723	720	654	16	19	16	14	24	738	17.8
Sema5a	-5.26533	2.60702	385.35	8.51448e-86	5.5694e-83	237	217	171	190	213	4	3	4	4	8	205.6	4.6
Rnf150	-5.27008	1.60431	190.623	2.32466e-43	4.33327e-41	231	151	135	129	138	4	4	1	6	2	156.8	3.4
Nrcam	-5.32249	1.37054	215.219	9.98254e-49	2.43622e-46	105	132	175	127	121	3	2	1	4	4	132	2.8
Arl5c	-5.62609	3.98491	534.887	2.44154e-118	3.819e-115	266	188	192	202	193	1	3	3	4	7	208.2	3.6
Ephb2	-5.62941	2.32472	339.734	7.29247e-76	3.54532e-73	306	409	268	278	312	6	3	8	7	3	314.6	5.4
Tm7sf3	-5.85766	2.61078	521.587	1.91122e-115	2.64454e-112	302	390	281	340	310	4	7	2	7	4	324.6	4.8
Endod1	-5.86013	1.57297	127.44	1.48847e-29	1.65787e-27	209	118	133	97	87	2	3	1	1	2	128.8	1.8
Adgre1	-6.03963	5.92259	1028.34	1.24278e-225	1.11775e-221	2989	2085	2119	2466	2169	21	24	25	41	48	2365.6	31.8
Thbs1	-6.06294	0.707832	86.18	1.64278e-20	1.09042e-18	212	128	81	45	62	2	0	3	1	0	105.6	1.2
Cd300c2	-6.36493	1.48692	418.746	4.57611e-93	3.57891e-90	163	143	145	140	119	0	2	0	1	4	142	1.4
Svil	-6.4375	1.99724	892.64	3.90737e-196	1.27792e-192	224	233	202	183	203	1	3	4	0	2	209	2
Lipg	-6.81878	7.62777	302.308	1.03513e-67	4.23182e-65	212	330	171	359	280	1	2	2	3	2	270.4	2
Chn2	-7.0406	0.977528	391.569	3.77019e-87	2.51178e-84	125	109	93	115	97	0	0	0	2	1	107.8	0.6
Bicd1	-7.25105	1.09205	252.828	6.28042e-57	1.98197e-54	168	95	156	92	115	1	0	1	0	1	125.2	0.6
C1qc	-7.9132	3.20282	480.052	2.08223e-106	2.1403e-103	731	557	404	716	476	1	0	2	2	5	576.8	2
Tgfbi	-8.00632	1.76048	249.357	3.58684e-56	1.09356e-53	390	318	280	202	171	0	3	0	0	1	272.2	0.8
Clec10a	-8.15483	2.79277	381.067	7.28985e-85	4.60105e-82	428	413	361	370	255	1	0	1	2	1	365.4	1
B4galt6	-8.23916	5.24588	1262.8	1.36987e-276	2.46412e-272	2232	1619	1937	1869	1808	2	2	5	13	5	1893	5.4
C5ar1	-8.29413	7.22707	1219.28	3.93715e-267	4.72143e-263	7104	4965	5946	4878	4321	18	8	15	15	19	5442.8	15
Hdac9	-8.53825	2.7105	603.714	2.60596e-133	4.93432e-130	239	314	262	380	320	1	2	0	0	0	303	0.6
Nck2	-8.76153	2.26911	514.482	6.71696e-114	8.05497e-111	250	284	257	240	256	1	0	1	0	0	257.4	0.4
C1qb	-8.9072	3.87449	799.114	8.40593e-176	2.5201e-172	1144	663	707	831	818	0	2	2	3	0	832.6	1.4
Maf	-9.11366	5.08002	995.092	2.09458e-218	1.25591e-214	2730	2747	2533	2240	2608	1	8	0	3	8	2571.6	4
Eif4e3	-9.42079	1.19091	342.124	2.19894e-76	1.13013e-73	85	84	111	101	91	0	0	0	0	0	94.4	0
Slco2b1	-10.182	0.978619	317.086	6.24715e-71	2.77466e-68	162	193	124	142	182	0	0	0	0	0	160.6	0
C1qa	-10.7188	1.65403	300.349	2.76461e-67	1.11752e-64	348	181	194	224	223	0	0	0	0	0	234	0

## Sheet: N5LPSvsCas9LPS
Supplemental Table 1. Lists of differentially expressed genes in Mst1/2 double knockout clone N5 with or without LPS stimulation. The genes were selected by these criteria: average RNA transcript reads in either N5 or WT iBMDMs>100, log2-fold change>1 or <-1, false discovery rate (FDR)<0.01.
gene	log2FC	logCPM	LR	PValue	FDR	Cas9LPSAS6Cas9LPS_A	Cas9LPSBS16Cas9LPS_B	Cas9LPSCS26Cas9LPS_C	Cas9LPSDS36Cas9LPS_D	Cas9LPSES46Cas9LPS_E	N5LPSAS7N5LPS_A	N5LPSBS17N5LPS_B	N5LPSCS27N5LPS_C	N5LPSDS37N5LPS_D	N5LPSES47N5LPS_E	Cas9+LPS average reads	N5+LPS avaerage reads
Ctsk	9.79945	8.63047	2590.87	0	0	5	2	5	12	5	3907	5101	5931	5337	4471	5.8	4949.4
Mrgprb1	8.31423	5.10928	404.191	6.73974e-90	6.92768e-87	1	0	0	10	2	873	855	908	983	517	2.6	827.2
Plekhg1	8.08586	2.04182	256.327	1.08433e-57	4.19463e-55	1	0	0	0	0	98	95	76	84	68	0.2	84.2
Mrgprx2	7.61096	3.22465	368.037	5.00658e-82	3.91558e-79	1	0	0	2	0	126	128	148	185	91	0.6	135.6
Sall3	7.34729	4.95258	875.14	2.49e-192	1.11975e-188	0	3	0	3	3	257	302	355	326	243	1.8	296.6
Pappa2	7.31435	2.55256	421.171	1.35674e-93	1.43559e-90	0	0	1	1	1	103	108	146	112	82	0.6	110.2
Mreg	7.13722	5.05288	283.947	1.03636e-63	4.66051e-61	1	4	6	6	2	312	645	525	665	422	3.8	513.8
Atp9a	6.90061	2.80749	322.221	4.75399e-72	2.89881e-69	2	1	1	2	0	107	182	166	143	140	1.2	147.6
Lhfp	6.40959	4.14038	382.454	3.6368e-85	3.11518e-82	1	2	1	6	2	142	235	215	247	169	2.4	201.6
Npy	6.39671	6.1646	307.257	8.64708e-69	4.71345e-66	6	7	3	20	17	569	960	952	1146	732	10.6	871.8
Cfap57	6.31587	2.47853	205.434	1.36196e-46	3.62948e-44	0	1	3	2	0	73	126	123	118	61	1.2	100.2
Tusc1	6.24024	4.12799	360.493	2.19884e-80	1.6831e-77	4	0	0	4	3	114	182	188	222	129	2.2	167
Myom3	6.2015	4.35728	443.385	1.98445e-98	2.30298e-95	6	3	2	2	2	187	251	249	225	173	3	217
Chchd10	6.08193	3.66862	660.504	1.16047e-145	3.21148e-142	4	1	2	5	3	244	175	237	190	157	3	200.6
Tnfsf15	6.05824	5.30008	321.52	6.75912e-72	3.98633e-69	2	8	5	29	12	559	677	668	834	759	11.2	699.4
Tspan10	6.03976	4.71549	488.843	2.54416e-108	3.8137e-105	13	5	11	1	1	395	473	422	466	222	6.2	395.6
Rras2	5.9309	2.88853	428.389	3.64444e-95	3.97311e-92	1	1	0	6	1	103	97	153	126	80	1.8	111.8
Bhlhe41	5.71713	7.29617	917.479	1.55664e-201	9.33361e-198	22	14	15	31	7	876	811	795	1125	780	17.8	877.4
Cpeb1	5.70463	3.65121	369.393	2.53684e-82	2.02812e-79	4	1	3	3	0	101	123	110	163	77	2.2	114.8
Gsta3	5.69741	6.76391	479.19	3.20633e-106	4.61404e-103	34	21	36	64	21	1617	1573	1955	2238	1249	35.2	1726.4
Ccdc155	5.56335	2.50889	112.534	2.72949e-26	2.60467e-24	2	1	7	0	0	72	99	142	143	30	2	97.2
Slc45a3	5.48408	4.15756	321.709	6.14788e-72	3.68627e-69	1	5	4	8	5	159	240	184	233	173	4.6	197.8
Slc7a2	5.28344	6.66259	234.48	6.28684e-53	2.17476e-50	41	25	23	136	39	2506	1739	1981	2218	1320	52.8	1952.8
Slc9a4	5.09216	3.30823	352.482	1.22071e-78	8.96252e-76	3	1	0	8	2	70	115	91	105	86	2.8	93.4
Hspg2	4.82858	4.6048	260.125	1.61126e-58	6.58711e-56	3	5	9	4	2	110	157	170	136	67	4.6	128
Neurl1b	4.81501	4.88778	135.473	2.60246e-31	3.26224e-29	6	8	2	11	3	86	216	118	211	158	6	157.8
Mmp9	4.67247	7.19578	93.1764	4.78353e-22	3.54829e-20	117	59	178	58	36	3803	1633	2735	1744	937	89.6	2170.4
Greb1	4.58689	3.44995	306.562	1.22514e-68	6.48171e-66	2	5	6	7	2	90	123	130	116	58	4.4	103.4
Atp6v0d2	4.37613	8.73567	394.121	1.04902e-87	9.67679e-85	271	191	302	216	139	2929	4887	4865	5533	3509	223.8	4344.6
Rhou	4.15719	4.9419	492.108	4.95674e-109	8.10562e-106	42	51	28	34	26	606	664	628	681	475	36.2	610.8
Rhoj	4.15528	4.34955	502.018	3.45779e-111	6.21987e-108	18	15	14	23	8	244	256	305	314	202	15.6	264.2
Tst	4.10856	3.03312	254.399	2.85358e-57	1.08064e-54	8	4	7	9	4	92	117	81	127	105	6.4	104.4
Eno2	4.08677	5.56733	392.823	2.01026e-87	1.76393e-84	35	28	36	25	21	357	543	460	619	353	29	466.4
Plpp3	3.9591	7.31432	637.803	1.00423e-140	2.58058e-137	316	165	185	278	110	3197	3028	3344	3266	2491	210.8	3065.2
Tm4sf19	3.91799	6.43364	287.983	1.36817e-64	6.39239e-62	72	79	64	96	45	657	1021	977	1202	1080	71.2	987.4
Src	3.87177	7.53798	981.246	2.14121e-215	1.54064e-211	281	323	250	364	182	3874	3770	4171	3892	3384	280	3818.2
Hpse	3.83643	6.61793	594.742	2.33042e-131	4.93172e-128	146	88	101	83	61	1586	1251	1434	1506	778	95.8	1311
Mfge8	3.78903	9.48374	992.444	7.88209e-218	7.08915e-214	625	694	731	658	387	7442	8051	10643	9045	5322	619	8100.6
Atp13a4	3.77355	3.30733	260.783	1.15852e-58	4.79067e-56	6	9	14	12	3	111	100	149	119	94	8.8	114.6
Papss2	3.61698	3.29745	150.316	1.47837e-34	2.19776e-32	16	8	19	12	8	157	143	178	175	91	12.6	148.8
Mgst1	3.56213	4.63886	188.731	6.01564e-43	1.34422e-40	55	33	49	49	21	585	403	594	505	253	41.4	468
Hvcn1	3.55704	3.56921	281.243	4.02454e-63	1.78749e-60	16	26	20	20	10	188	196	219	264	157	18.4	204.8
Aqp3	3.53998	2.55715	137.042	1.18053e-31	1.50073e-29	15	15	10	17	6	88	149	124	159	155	12.6	135
Mturn	3.49675	2.74707	197.034	9.26822e-45	2.20817e-42	13	10	12	14	6	125	119	117	130	97	11	117.6
Zfp827	3.47774	4.59129	499.343	1.32121e-110	2.26342e-107	45	85	55	59	41	539	623	728	673	443	57	601.2
Dok7	3.44339	3.19024	94.5434	2.39782e-22	1.82376e-20	6	12	15	11	2	54	113	90	92	106	9.2	91
Maml2	3.43594	4.20983	255.575	1.58149e-57	6.05272e-55	53	43	49	47	31	532	374	542	636	247	44.6	466.2
Maged1	3.39053	9.87748	104.23	1.80153e-24	1.55424e-22	1335	1603	1387	1602	996	16549	12137	19225	16942	5775	1384.6	14125.6
Mmp3	3.37336	3.49718	19.2955	1.11973e-05	0.000126889	26	13	42	19	14	480	80	467	126	34	22.8	237.4
Stac2	3.35888	4.065	201.852	8.2362e-46	2.11647e-43	49	25	42	26	7	242	328	338	329	196	29.8	286.6
Olfr111	3.32368	3.27761	59.3185	1.34109e-14	5.1601e-13	15	17	5	11	6	71	132	66	130	102	10.8	100.2
Dmxl2	3.32016	4.72559	308.87	3.84985e-69	2.1308e-66	56	51	61	44	38	414	580	516	600	279	50	477.8
Igf2bp3	3.31605	4.62363	474.493	3.37359e-105	4.33459e-102	14	24	17	26	33	209	210	213	277	175	22.8	216.8
Lyz2	3.25306	10.3772	296.861	1.59117e-66	7.84163e-64	1988	1333	1475	1725	1268	13835	13617	18056	15425	10345	1557.8	14255.6
Arrdc4	3.22951	4.39816	524.75	3.9194e-116	7.42128e-113	65	42	57	66	31	535	447	462	491	368	52.2	460.6
Naaa	3.20118	4.74278	356.848	1.3674e-79	1.02486e-76	99	51	47	55	29	598	470	517	514	350	56.2	489.8
Prss50	3.17784	5.71132	478.732	4.03244e-106	5.57966e-103	91	62	75	51	31	549	486	610	588	411	62	528.8
Slc22a4	3.09757	2.64119	109.729	1.12318e-25	1.02298e-23	16	11	23	10	3	127	95	128	115	51	12.6	103.2
Nyap2	3.03507	3.33524	85.1707	2.73692e-20	1.75514e-18	9	22	12	10	10	87	86	78	128	103	12.6	96.4
Htr2a	2.97828	3.49423	138.704	5.11288e-32	6.67823e-30	18	23	26	31	16	95	177	173	227	165	22.8	167.4
Clec7a	2.97029	6.11015	428.691	3.13243e-95	3.52164e-92	197	176	160	167	135	1172	1243	1394	1473	947	167	1245.8
Shc2	2.95172	4.43712	161.662	4.9028e-37	8.31996e-35	38	28	27	26	13	140	225	209	235	151	26.4	192
Plxna1	2.95032	10.3324	343.934	8.87358e-77	6.13915e-74	3208	2879	4093	2643	1512	21116	20812	24234	23195	14216	2867	20714.6
H2-M2	2.8802	3.11135	93.14	4.87218e-22	3.60662e-20	22	22	33	34	20	118	147	146	243	228	26.2	176.4
Mertk	2.7731	3.61957	128.958	6.92703e-30	8.04447e-28	22	24	17	25	19	176	140	124	169	92	21.4	140.2
Zfp608	2.76077	4.36721	124.541	6.41453e-29	7.1225e-27	23	29	56	27	11	224	159	281	193	87	29.2	188.8
Micall2	2.75774	6.17495	288.534	1.03758e-64	4.91156e-62	201	176	188	173	104	1233	1051	1184	1227	701	168.4	1079.2
Mmp12	2.74394	7.64268	123.154	1.29053e-28	1.41982e-26	421	733	654	596	291	4321	2727	4625	2861	2357	539	3378.2
Adamts4	2.71411	5.17704	59.3958	1.28946e-14	4.97208e-13	180	84	256	130	62	1391	414	1297	1042	352	142.4	899.2
Col23a1	2.66153	7.31976	295.844	2.65029e-66	1.28847e-63	381	387	504	272	193	1667	2175	2255	2643	1521	347.4	2052.2
S100a1	2.64588	7.47741	184.401	5.30452e-42	1.14961e-39	447	359	535	332	242	2177	2222	3227	2503	1324	383	2290.6
Plin1	2.63268	1.25282	16.9985	3.74084e-05	0.000381494	16	9	19	23	11	433	15	12	15	4	15.6	95.8
Tsku	2.5975	5.35356	105.633	8.87544e-25	7.69405e-23	69	67	62	69	44	318	371	375	545	197	62.2	361.2
Il7r	2.58656	5.84254	76.0416	2.77753e-18	1.51401e-16	84	136	118	106	53	336	680	524	681	506	99.4	545.4
Aph1c	2.56064	4.93589	172.272	2.3604e-39	4.3772e-37	63	76	71	36	38	247	367	412	356	211	56.8	318.6
Cd200r1	2.49802	4.95196	322.989	3.23456e-72	2.04152e-69	62	42	57	28	25	245	221	266	279	142	42.8	230.6
Plcb4	2.49141	4.45478	126.698	2.16295e-29	2.46248e-27	48	48	51	99	47	260	394	236	381	266	58.6	307.4
Pla1a	2.48766	2.14112	53.7258	2.30519e-13	7.84595e-12	21	11	34	21	13	176	96	131	96	44	20	108.6
Tbc1d9	2.43732	5.38157	224.238	1.07667e-50	3.36819e-48	107	144	87	139	47	534	600	540	484	456	104.8	522.8
Ccl17	2.41848	2.70415	67.1529	2.51245e-16	1.14415e-14	12	23	18	18	14	84	106	86	84	69	17	85.8
Sgsm1	2.34969	5.66331	165.834	6.01339e-38	1.05531e-35	81	85	70	57	50	254	385	300	387	305	68.6	326.2
Nipal3	2.31408	5.70939	259.677	2.01786e-58	8.15671e-56	82	140	137	109	74	417	586	666	635	270	108.4	514.8
Map6	2.30383	3.0332	130.162	3.77686e-30	4.46961e-28	14	31	17	17	10	67	97	89	76	82	17.8	82.2
Arhgef12	2.30203	4.34529	161.489	5.34924e-37	9.03495e-35	75	51	83	59	43	356	253	339	366	160	62.2	294.8
1110008P14Rik	2.28516	6.22722	164.305	1.29761e-37	2.25521e-35	232	202	313	260	155	1090	1049	1223	1422	613	232.4	1079.4
Optn	2.27008	4.10868	160.152	1.04802e-36	1.7375e-34	53	65	50	83	31	209	291	243	266	245	56.4	250.8
Lhfpl2	2.26169	7.39116	53.5698	2.49568e-13	8.41467e-12	127	184	93	224	156	339	779	529	839	955	156.8	688.2
Efr3b	2.25056	5.101	108.122	2.52758e-25	2.25079e-23	33	41	36	30	13	140	151	119	169	101	30.6	136
Rap2a	2.21471	5.67056	100.132	1.4257e-23	1.1764e-21	157	156	132	138	92	337	611	550	771	620	135	577.8
Dtnb	2.18277	5.50947	104.005	2.01828e-24	1.73707e-22	104	156	109	122	101	333	597	468	639	476	118.4	502.6
Ecm1	2.1793	5.34212	77.274	1.48814e-18	8.31327e-17	138	88	170	113	47	648	398	567	475	280	111.2	473.6
Prss46	2.17297	4.98793	53.5026	2.5825e-13	8.69925e-12	66	84	45	54	38	176	294	219	298	217	57.4	240.8
Nectin2	2.16983	5.22181	178.011	1.3177e-40	2.6047e-38	213	127	173	166	106	716	614	894	784	390	157	679.6
Dio2	2.16784	3.91825	35.2294	2.9307e-09	5.93999e-08	25	33	40	36	28	83	145	113	143	179	32.4	132.6
Adgre5	2.16715	7.83182	179.486	6.27675e-41	1.24758e-38	882	680	726	501	328	2299	3109	2613	2828	2132	623.4	2596.2
Gdf15	2.13464	6.83352	98.2261	3.73246e-23	3.01751e-21	647	702	1175	630	477	2330	2912	3157	2852	3270	726.2	2904.2
Tnfsf12	2.12636	5.1158	69.1046	9.33784e-17	4.42606e-15	80	94	86	68	31	199	367	282	362	233	71.8	288.6
Chst11	2.11788	6.75935	154.213	2.08075e-35	3.21275e-33	426	315	445	271	127	1466	1180	1527	1407	845	316.8	1285
Csn3	2.11603	3.68212	39.7803	2.84198e-10	6.69129e-09	23	29	73	15	13	94	104	183	182	65	30.6	125.6
Sh2d3c	2.10859	6.07547	170.517	5.70468e-39	1.04179e-36	108	81	92	107	77	350	423	368	396	346	93	376.6
Gpr137b	2.10617	7.18142	257.66	5.55509e-58	2.22056e-55	430	517	485	465	276	1538	1985	1801	2095	1327	434.6	1749.2
Il23a	2.09775	1.96199	48.8649	2.74216e-12	8.26924e-11	31	25	44	13	9	127	82	126	96	62	24.4	98.6
Pld3	2.09121	8.1281	210.956	8.49559e-48	2.4451e-45	1200	865	1225	864	569	3437	3826	4495	4824	2472	944.6	3810.8
Adamtsl5	2.09111	3.16653	85.0453	2.91611e-20	1.85353e-18	36	16	26	29	8	85	133	83	104	56	23	92.2
Bhlhe40	2.08139	6.68986	121.264	3.34443e-28	3.58093e-26	176	180	227	152	97	564	815	619	721	539	166.4	651.6
Dusp23	2.05229	3.91594	105.933	7.62828e-25	6.62886e-23	43	27	42	27	14	115	108	164	140	77	30.6	120.8
Id2	2.05145	5.82567	70.6455	4.27531e-17	2.08413e-15	151	132	198	181	100	324	634	481	677	730	152.4	569.2
Gcnt2	2.03674	2.29888	49.9149	1.60558e-12	4.97093e-11	23	18	40	32	10	136	74	115	117	40	24.6	96.4
Zfp503	2.00363	5.10491	141.869	1.03902e-32	1.4159e-30	125	86	87	113	76	359	356	336	434	347	97.4	366.4
Cd302	2.00007	4.51849	171.444	3.57948e-39	6.60386e-37	98	89	72	99	71	273	328	363	322	323	85.8	321.8
Tmod1	1.99193	3.92933	55.2769	1.04693e-13	3.65674e-12	34	79	27	29	24	98	178	106	156	161	38.6	139.8
Ctss	1.98973	9.59115	489.604	1.73772e-108	2.7181e-105	2172	2215	2588	2808	1553	8366	8364	9751	9800	6154	2267.2	8487
Myo1d	1.98864	8.17809	145.62	1.572e-33	2.26218e-31	992	950	1230	595	387	2979	3118	3961	3526	1891	830.8	3095
Lrp12	1.97905	7.25869	107.025	4.39659e-25	3.89585e-23	467	673	499	514	363	1212	2190	1825	2109	1822	503.2	1831.6
Csf1	1.94563	9.45808	307.048	9.59841e-69	5.15391e-66	2963	4180	4024	4047	2594	12686	13069	13665	14541	10313	3561.6	12854.8
Adamts1	1.94157	6.98234	118.615	1.27177e-27	1.30724e-25	732	563	1259	522	363	3104	2040	3219	2641	1466	687.8	2494
Dap	1.93545	7.88186	142.037	9.54389e-33	1.30552e-30	689	631	908	657	365	1523	2553	2293	3018	2053	650	2288
Gm16146	1.92751	3.98706	66.9745	2.75042e-16	1.24778e-14	55	47	83	49	43	304	169	163	295	87	55.4	203.6
Kifc3	1.91744	5.95448	106.679	5.23367e-25	4.61487e-23	81	152	71	119	74	278	492	336	358	288	99.4	350.4
Vwf	1.91239	7.34533	27.2707	1.76875e-07	2.77628e-06	831	441	929	222	184	2843	1490	2505	1591	871	521.4	1860
B3gnt3	1.90054	5.50919	133.854	5.88041e-31	7.1957e-29	194	149	160	169	82	622	488	645	634	294	150.8	536.6
Lrrc27	1.89764	5.42562	226.298	3.82524e-51	1.23979e-48	132	125	122	104	70	359	428	492	429	250	110.6	391.6
Sez6l2	1.89485	4.38451	115.37	6.52878e-27	6.43505e-25	64	74	54	58	26	234	187	249	195	110	55.2	195
Lrpap1	1.88704	7.08258	133.609	6.65228e-31	8.08522e-29	515	487	460	461	326	1323	1664	1457	1675	1579	449.8	1539.6
Lat	1.88026	5.56681	65.3489	6.27441e-16	2.77307e-14	128	87	236	55	42	400	364	479	414	228	109.6	377
Cd200r4	1.87925	6.51394	194.036	4.18182e-44	9.83302e-42	324	284	456	221	128	1022	960	1142	1088	646	282.6	971.6
Gm36043	1.87871	4.71095	67.5708	2.03252e-16	9.36262e-15	176	133	225	166	72	636	651	419	602	328	154.4	527.2
Syk	1.8764	8.78471	145.293	1.85271e-33	2.6555e-31	1704	1972	1467	2536	1473	5321	6631	6145	7198	6047	1830.4	6268.4
Cacna1b	1.86496	3.93892	117.059	2.78697e-27	2.80852e-25	52	57	41	30	13	162	150	138	139	75	38.6	132.8
Ephx1	1.86303	6.16875	142.428	7.83875e-33	1.08049e-30	262	309	207	329	161	778	982	789	1197	591	253.6	867.4
Vopp1	1.86272	4.80567	268.699	2.17961e-60	9.11785e-58	83	91	107	99	58	376	282	300	307	234	87.6	299.8
Cd109	1.85926	8.53048	152.326	5.37707e-35	8.19685e-33	1331	1215	1122	717	564	2860	3643	4115	4193	2180	989.8	3398.2
C77080	1.85887	7.99994	138.745	5.00879e-32	6.5765e-30	420	576	390	418	219	1094	1692	1310	1469	1181	404.6	1349.2
Maoa	1.85028	6.30112	140.21	2.39512e-32	3.17959e-30	281	400	327	356	264	877	1019	1180	1579	898	325.6	1110.6
Dtx4	1.84822	8.02106	64.1273	1.16631e-15	4.99515e-14	614	1059	794	1046	719	1918	3225	2558	3310	3052	846.4	2812.6
Ccbe1	1.84231	4.36181	154.666	1.65642e-35	2.57971e-33	99	94	70	75	34	273	253	254	277	192	74.4	249.8
Gpr132	1.82562	4.51884	69.4611	7.79379e-17	3.71869e-15	92	79	76	78	47	136	305	259	240	270	74.4	242
Arhgap31	1.82122	6.93496	76.2703	2.47382e-18	1.35256e-16	864	489	705	479	267	2500	1690	2079	2006	1096	560.8	1874.2
Gpr137b-ps	1.82016	6.96405	157.014	5.08201e-36	8.16207e-34	409	554	415	504	313	1119	1691	1405	1751	1253	439	1443.8
Slc12a5	1.81453	3.53649	53.7926	2.22815e-13	7.59808e-12	35	51	36	24	23	157	111	136	93	70	33.8	113.4
Csf2rb	1.80115	7.80683	183.219	9.60911e-42	2.03351e-39	822	871	698	899	611	2025	2975	2418	3092	2230	780.2	2548
Plk2	1.78575	9.0094	67.8016	1.80802e-16	8.39293e-15	3391	2252	6916	2626	1352	10982	9601	12596	11303	7906	3307.4	10477.6
Akna	1.78083	6.17156	101.222	8.22452e-24	6.88105e-22	200	266	171	291	185	537	908	627	820	672	222.6	712.8
Padi2	1.78059	6.03816	106.443	5.89749e-25	5.18748e-23	238	192	352	146	107	567	692	802	846	433	207	668
Syn1	1.77413	5.26001	135.089	3.15712e-31	3.94377e-29	119	114	157	110	72	384	363	435	419	249	114.4	370
Zfp467	1.77221	4.45005	99.5068	1.95488e-23	1.59115e-21	62	26	39	45	34	131	158	136	161	87	41.2	134.6
Edn1	1.7636	4.54711	16.6724	4.44225e-05	0.000445042	132	182	112	224	97	217	611	216	555	640	149.4	447.8
Tnfsf9	1.74002	6.13079	158.305	2.65501e-36	4.32201e-34	371	422	474	477	312	1286	1316	1517	1162	1146	411.2	1285.4
Cd82	1.73331	7.84185	164.343	1.27317e-37	2.22347e-35	1008	1101	1046	960	588	2449	3189	3255	3693	2103	940.6	2937.8
Zbtb18	1.71494	5.52335	103.866	2.16527e-24	1.85913e-22	82	138	95	121	84	224	347	355	402	277	104	321
Soga1	1.71337	6.75597	172.513	2.09115e-39	3.91829e-37	312	341	318	318	253	738	1028	1111	1086	812	308.4	955
Acox3	1.71312	5.74273	215.113	1.0529e-48	3.1305e-46	201	171	221	130	102	507	540	570	577	359	165	510.6
H2-K2	1.70961	4.3269	73.8536	8.4131e-18	4.39927e-16	136	138	143	119	75	548	340	424	404	194	122.2	382
Map1lc3a	1.70672	4.36258	44.6225	2.38932e-11	6.47648e-10	82	77	77	59	42	279	171	253	208	136	67.4	209.4
Slc6a9	1.67554	5.7796	122.853	1.50163e-28	1.63705e-26	196	237	247	215	76	519	603	696	667	396	194.2	576.2
Lrrk2	1.66367	5.94983	201.582	9.43423e-46	2.40713e-43	286	250	315	274	169	792	760	756	936	602	258.8	769.2
Plxnd1	1.66015	8.95187	189.001	5.25265e-43	1.18106e-40	2535	2505	2297	2175	1365	6764	6271	7040	7014	5108	2175.4	6439.4
Ppp1r12b	1.65604	5.43961	84.1199	4.65656e-20	2.90337e-18	104	135	132	149	108	282	472	339	386	362	125.6	368.2
Tnfrsf9	1.65569	4.68972	27.3307	1.71469e-07	2.69732e-06	88	116	87	122	46	124	331	248	391	232	91.8	265.2
Srxn1	1.64621	8.81796	23.2646	1.41178e-06	1.916e-05	2534	1578	5402	1238	877	8581	5490	9901	7324	3027	2325.8	6864.6
Malt1	1.63939	8.2997	100.316	1.29954e-23	1.07973e-21	1956	2368	2086	2629	1739	5235	6680	5527	7529	6214	2155.6	6237
Hsd17b10	1.63786	7.20705	268.814	2.05761e-60	8.70876e-58	484	537	541	521	341	1249	1448	1645	1758	1031	484.8	1426.2
Abcc5	1.63705	8.3311	175.891	3.826e-40	7.48067e-38	1706	1398	1688	1562	1020	4622	4592	4535	5137	2861	1474.8	4349.4
Vamp4	1.63381	6.09523	183.73	7.43033e-42	1.58174e-39	240	261	293	232	162	657	794	770	739	509	237.6	693.8
Lrp11	1.63279	3.64913	67.739	1.86636e-16	8.64147e-15	51	54	59	60	27	188	103	192	157	98	50.2	147.6
Slco4a1	1.62664	9.17911	44.7975	2.18504e-11	5.94171e-10	635	1115	652	1327	987	2061	3384	2209	3033	2928	943.2	2723
Plxna2	1.62626	6.92444	145.937	1.34006e-33	1.94395e-31	650	799	757	727	476	1632	1953	2321	2294	1659	681.8	1971.8
Esyt1	1.62498	7.42875	61.2364	5.06181e-15	2.03695e-13	909	593	911	504	265	2228	1690	2471	1858	1020	636.4	1853.4
Ctsd	1.61817	12.3752	152.879	4.07202e-35	6.23382e-33	21823	17282	25062	16695	11297	60422	47691	62169	57837	38276	18431.8	53279
Gas2l3	1.61247	6.53985	66.1329	4.21527e-16	1.88618e-14	291	448	304	502	343	889	1069	1105	1326	1039	377.6	1085.6
Dapk1	1.59721	4.78675	89.3582	3.29421e-21	2.28348e-19	68	75	77	130	40	172	213	251	246	208	78	218
Anpep	1.59	9.99427	206.067	9.90637e-47	2.65964e-44	4464	4282	4939	3998	2780	10953	12463	12521	12835	9015	4092.6	11557.4
Plpp1	1.58355	4.93245	126.648	2.21873e-29	2.51802e-27	143	220	230	219	148	468	490	628	631	480	192	539.4
Itpr2	1.58332	6.75344	134.747	3.75054e-31	4.66884e-29	383	428	458	412	220	829	1161	1072	1318	895	380.2	1055
Cd274	1.5798	7.32544	78.0534	1.00291e-18	5.68202e-17	1360	934	1850	1340	550	3623	2958	4009	3821	2363	1206.8	3354.8
Rgs1	1.57821	5.29842	27.8487	1.31182e-07	2.10311e-06	79	118	116	189	69	206	390	240	342	354	114.2	306.4
Ralgds	1.57797	6.0994	47.4271	5.70886e-12	1.64965e-10	466	479	680	560	326	855	1627	1326	1381	1593	502.2	1356.4
Eid3	1.57769	3.04868	37.6468	8.47856e-10	1.87477e-08	41	38	68	33	34	181	154	95	116	63	42.8	121.8
Procr	1.57749	6.92781	23.9043	1.01243e-06	1.41476e-05	1058	379	1792	573	231	3293	1646	2984	2167	1150	806.6	2248
Hmox1	1.575	10.1592	14.0935	0.000173942	0.00152554	9096	3772	16501	4741	3300	30326	13830	29615	25090	7819	7482	21336
Bscl2	1.5704	6.2975	206.288	8.86559e-47	2.41628e-44	302	342	358	330	232	1029	857	1064	967	524	312.8	888.2
Fam20c	1.56383	7.35687	101.184	8.38327e-24	6.9976e-22	1068	1376	845	1178	761	2298	3201	2931	3118	2795	1045.6	2868.6
Sema3c	1.55954	3.58537	23.6732	1.14161e-06	1.57963e-05	84	37	110	38	22	272	87	217	150	88	58.2	162.8
Ktn1	1.55909	5.78886	170.672	5.27607e-39	9.68428e-37	404	487	369	360	243	1234	1051	1192	1045	679	372.6	1040.2
Nckap5l	1.55008	7.45591	85.7211	2.07193e-20	1.35036e-18	481	591	578	443	382	931	1520	1647	1523	1185	495	1361.2
Hsd17b11	1.54935	6.72057	113.972	1.3215e-26	1.27459e-24	470	480	418	688	427	1161	1466	1491	1808	1007	496.6	1386.6
Akt3	1.54639	3.79561	117.629	2.09087e-27	2.1249e-25	60	49	48	90	53	226	138	163	184	123	60	166.8
Pdgfb	1.53728	7.48204	91.9769	8.76948e-22	6.39941e-20	638	1184	614	1421	765	2933	2436	2947	2506	1905	924.4	2545.4
Mast4	1.5365	3.25641	46.6955	8.29205e-12	2.3545e-10	24	52	24	47	34	125	105	79	118	72	36.2	99.8
Myof	1.53585	8.33331	157.417	4.15014e-36	6.69531e-34	1790	1313	1552	1387	801	4129	3993	3565	3980	2857	1368.6	3704.8
Zfpm1	1.53315	5.76366	89.0668	3.81701e-21	2.63067e-19	67	91	78	81	61	189	228	265	226	136	75.6	208.8
Ctnnd2	1.52896	5.4149	80.3946	3.06631e-19	1.79388e-17	193	159	246	121	69	398	438	494	495	296	157.6	424.2
Mfap3l	1.52422	4.80405	52.9584	3.40688e-13	1.13697e-11	175	165	153	273	153	425	473	601	694	342	183.8	507
Aatk	1.52289	4.7162	44.4283	2.63839e-11	7.08878e-10	66	80	69	33	45	112	227	149	173	129	58.6	158
Tox2	1.5054	6.00505	80.9319	2.33629e-19	1.39037e-17	115	185	191	97	65	307	390	404	406	226	130.6	346.6
Prr13	1.50328	6.94786	87.0106	1.07943e-20	7.19143e-19	622	551	787	528	360	1746	1388	1843	1718	963	569.6	1531.6
Fblim1	1.50095	7.2858	48.9977	2.56268e-12	7.78016e-11	285	499	253	311	219	511	1070	812	966	749	313.4	821.6
Anxa4	1.49791	7.65082	146.374	1.07546e-33	1.56642e-31	1065	910	1194	919	553	2656	2278	2637	2614	2026	928.2	2442.2
Aig1	1.49721	4.86168	128.624	8.19708e-30	9.48226e-28	129	128	174	106	87	304	326	392	404	241	124.8	333.4
Ttc7	1.49492	6.24023	79.6849	4.39136e-19	2.54402e-17	249	291	259	238	144	440	723	699	671	552	236.2	617
Mctp1	1.49489	5.16068	163.72	1.74132e-37	3.01181e-35	161	161	194	195	108	362	461	476	578	302	163.8	435.8
Zfp462	1.49453	7.34737	99.5367	1.92559e-23	1.57086e-21	448	678	434	553	269	1237	1268	1234	1320	1121	476.4	1236
LOC108167924	1.49426	3.89198	42.4722	7.16926e-11	1.83705e-09	75	63	103	75	22	222	161	246	182	87	67.6	179.6
Gadd45a	1.49104	3.02981	63.6572	1.48065e-15	6.27421e-14	48	24	62	59	42	153	135	150	125	72	47	127
St3gal1	1.49057	9.02784	150.963	1.06757e-34	1.60029e-32	2961	4773	3271	4037	2630	8243	9947	10257	11131	7170	3534.4	9349.6
Rab15	1.48959	4.20246	24.1213	9.04557e-07	1.27218e-05	74	74	96	38	20	118	189	143	139	170	60.4	151.8
Wfs1	1.48543	4.86134	99.7547	1.7249e-23	1.41355e-21	101	82	106	63	47	188	242	232	255	139	79.8	211.2
Cd40	1.48228	7.18763	93.473	4.1178e-22	3.06712e-20	1275	969	1196	1614	822	3743	2833	3704	3131	2166	1175.2	3115.4
Gpr162	1.47529	4.45939	34.6984	3.84956e-09	7.68119e-08	40	56	19	48	23	79	120	79	118	85	37.2	96.2
Osbp2	1.47506	3.23349	25.7667	3.85281e-07	5.74425e-06	59	34	97	17	12	129	109	117	99	101	43.8	111
Zranb3	1.47266	7.55277	36.6881	1.3862e-09	2.96493e-08	511	762	460	713	494	1094	1778	1247	1929	1529	588	1515.4
Fam102a	1.47244	8.22328	155.307	1.19951e-35	1.90104e-33	734	871	1060	651	506	1980	2139	2059	2196	1538	764.4	1982.4
Slc7a11	1.47227	9.43532	34.2995	4.72498e-09	9.3245e-08	6242	3424	10300	3559	1943	16598	11242	16796	14523	7043	5093.6	13240.4
Rnd1	1.4687	3.4429	22.0736	2.6239e-06	3.38099e-05	146	94	108	122	48	494	201	313	236	125	103.6	273.8
Gprc5b	1.46461	4.48654	44.5501	2.47935e-11	6.7015e-10	71	84	43	36	39	104	184	156	150	116	54.6	142
Parp16	1.46264	3.7834	112.289	3.08907e-26	2.94001e-24	82	68	121	88	49	222	216	240	230	151	81.6	211.8
Dock5	1.46172	6.3871	211.006	8.28716e-48	2.40435e-45	301	326	321	364	219	736	810	895	897	631	306.2	793.8
Soat1	1.46143	9.59825	302.79	8.12884e-68	4.17776e-65	2814	3205	3248	2893	2001	6868	7530	8760	8811	5009	2832.2	7395.6
Slc6a12	1.46083	7.78487	111.552	4.47962e-26	4.19684e-24	785	1005	688	1170	740	1883	2361	2285	3043	1857	877.6	2285.8
Gna15	1.45525	4.04675	85.8103	1.98048e-20	1.29545e-18	72	51	76	49	36	174	146	146	170	101	56.8	147.4
Fam234a	1.44677	6.8231	208.612	2.75879e-47	7.69382e-45	651	573	678	550	369	1489	1430	1727	1684	964	564.2	1458.8
Zdhhc18	1.44584	6.26414	56.731	4.99694e-14	1.80311e-12	612	412	706	453	294	1788	1086	1469	1380	706	495.4	1285.8
Abcd4	1.44194	5.23363	159.407	1.52496e-36	2.50511e-34	194	182	221	157	124	480	477	427	554	316	175.6	450.8
Pcyt1a	1.43957	7.18731	127.937	1.15866e-29	1.33176e-27	600	718	682	610	406	1347	1752	1567	1684	1273	603.2	1524.6
Nfam1	1.4376	6.72249	88.005	6.52903e-21	4.42351e-19	217	179	205	173	121	475	483	482	554	305	179	459.8
Polr2g	1.43662	6.96926	204.794	1.87793e-46	4.93141e-44	756	836	1075	877	600	2097	1974	2578	2475	1503	828.8	2125.4
Galnt6	1.42538	7.33023	97.7359	4.78066e-23	3.80506e-21	352	614	499	499	362	945	1265	1206	1302	1093	465.2	1162.2
E330009J07Rik	1.41982	6.48683	85.737	2.05526e-20	1.34193e-18	298	470	404	350	192	743	861	820	911	850	342.8	837
L1cam	1.41855	4.9388	41.4335	1.21947e-10	3.01315e-09	174	157	183	123	70	369	452	345	435	180	141.4	356.2
Gpnmb	1.41573	13.2438	105.484	9.5644e-25	8.27137e-23	48702	39097	55845	28702	19863	84198	100083	118350	112787	65228	38441.8	96129.2
Slc41a2	1.40822	6.00921	91.4032	1.17186e-21	8.38149e-20	273	221	381	264	142	733	550	799	736	396	256.2	642.8
Ticam2	1.40546	4.51695	43.5768	4.0765e-11	1.06892e-09	85	117	74	156	87	166	268	219	314	299	103.8	253.2
Tlr13	1.40514	6.72902	121.112	3.61108e-28	3.85496e-26	496	316	552	454	234	1075	968	1263	1247	605	410.4	1031.6
Gclm	1.40464	7.07203	10.9879	0.000917096	0.00662652	1023	525	1475	605	358	3076	1376	2663	1982	939	797.2	2007.2
Glce	1.40314	5.78699	167.98	2.04359e-38	3.63962e-36	169	244	225	255	149	451	584	561	601	393	208.4	518
Ppm1h	1.3963	6.31028	142.242	8.60955e-33	1.1822e-30	305	373	349	308	181	720	784	918	861	485	303.2	753.6
Ifitm6	1.38905	5.24804	11.581	0.000666299	0.00500538	173	106	242	116	64	553	237	485	299	172	140.2	349.2
Csf2rb2	1.38671	6.8385	97.8574	4.49614e-23	3.59451e-21	464	559	366	482	277	867	1255	948	1196	935	429.6	1040.2
Trp53inp2	1.38627	6.35505	58.709	1.82803e-14	6.91537e-13	441	371	548	361	221	1144	880	1039	1149	582	388.4	958.8
Tulp4	1.37952	7.1987	220.812	6.01548e-50	1.84968e-47	715	749	848	802	518	1646	1878	1847	2066	1426	726.4	1772.6
Rtn2	1.37036	2.9252	74.6213	5.70245e-18	3.00808e-16	48	51	51	69	45	141	130	159	123	96	52.8	129.8
Kif3c	1.36078	4.00227	84.7692	3.353e-20	2.12373e-18	79	85	84	77	43	176	162	195	209	145	73.6	177.4
Mfsd12	1.35613	8.08155	71.6087	2.62402e-17	1.3057e-15	577	663	491	690	428	1110	1503	1206	1423	1469	569.8	1342.2
Gstm1	1.35438	8.55989	160.645	8.17906e-37	1.36227e-34	2068	1926	2165	1818	1281	4136	4559	5181	5124	3341	1851.6	4468.2
Xylt1	1.35335	4.1159	39.9975	2.54292e-10	6.02266e-09	79	104	55	69	29	116	191	153	168	157	67.2	157
Mpst	1.34977	5.80808	151.158	9.67983e-35	1.45708e-32	274	239	273	248	148	527	602	761	599	370	236.4	571.8
Ern1	1.34904	5.50015	135.955	2.04131e-31	2.57678e-29	194	222	170	175	100	448	434	392	459	319	172.2	410.4
Slc30a1	1.34293	5.02816	95.1619	1.75438e-22	1.34288e-20	128	213	137	215	137	335	418	445	488	307	166	398.6
Pdxk	1.3418	7.99984	48.5941	3.14817e-12	9.43036e-11	549	740	619	893	688	1140	1877	1565	1968	1736	697.8	1657.2
Igsf8	1.34055	7.60521	123.165	1.28317e-28	1.41606e-26	854	1128	834	1251	848	1997	2407	2687	2737	1964	983	2358.4
Lipa	1.33784	9.86827	192.058	1.13e-43	2.55678e-41	4526	4557	5673	5661	3408	11379	10706	13256	13726	7971	4765	11407.6
Zscan29	1.3364	4.93943	79.4408	4.96881e-19	2.87392e-17	131	134	195	136	87	357	315	401	387	182	136.6	328.4
Agap1	1.33433	7.42261	18.1554	2.03591e-05	0.000218639	925	609	1184	279	226	1511	1563	2182	1748	680	644.6	1536.8
Cyfip2	1.33321	8.08511	71.4521	2.84073e-17	1.40575e-15	1190	1309	1425	1139	702	2087	3056	2826	3226	2270	1153	2693
Ampd3	1.33049	7.15933	61.8206	3.76214e-15	1.53107e-13	846	900	1439	944	539	2765	1952	2679	2351	1323	933.6	2214
Ssh3	1.33047	5.5702	158.761	2.11073e-36	3.45161e-34	242	273	222	242	172	552	607	617	602	371	230.2	549.8
Rab32	1.33047	5.79373	115.811	5.22869e-27	5.19633e-25	329	338	283	407	268	684	696	876	903	697	325	771.2
Fam189a2	1.33019	4.40279	38.1863	6.4303e-10	1.44315e-08	55	91	70	76	44	131	185	165	170	135	67.2	157.2
Trim46	1.32629	3.69201	28.6092	8.85598e-08	1.46081e-06	76	53	100	55	36	179	117	219	182	74	64	154.2
Ext1	1.3251	6.67843	174.313	8.45601e-40	1.61816e-37	625	613	686	1025	544	1756	1583	1910	1919	1154	698.6	1664.4
Slc48a1	1.32246	7.43278	17.3905	3.04343e-05	0.000316172	1107	760	1740	805	595	3399	1921	3018	2587	1080	1001.4	2401
Ckb	1.31778	9.17148	37.3324	9.96152e-10	2.18256e-08	2209	2152	1931	2273	1289	2768	5466	4095	5245	4866	1970.8	4488
Edil3	1.31665	5.84628	37.3399	9.92328e-10	2.1755e-08	281	273	433	186	133	881	519	694	661	321	261.2	615.2
C330006A16Rik	1.31621	5.06041	94.1634	2.9053e-22	2.18664e-20	106	186	101	162	109	276	304	377	313	285	132.8	311
Zfp516	1.31126	5.54582	92.5121	6.69134e-22	4.93294e-20	246	289	284	216	172	752	573	639	535	351	241.4	570
Pgap1	1.30996	5.83664	88.7605	4.45627e-21	3.04789e-19	149	202	123	207	153	370	489	437	419	263	166.8	395.6
Fam89b	1.30985	5.89746	154.291	2.00085e-35	3.1027e-33	207	278	209	245	143	524	521	626	509	355	216.4	507
Slc36a4	1.30772	6.6129	75.2471	4.15349e-18	2.217e-16	406	497	466	510	328	823	1119	1138	1190	854	441.4	1024.8
Mapkbp1	1.30603	6.08445	130.496	3.19156e-30	3.80197e-28	443	447	427	609	353	1311	972	1196	1210	693	455.8	1076.4
E2f2	1.30387	6.51458	43.2759	4.7541e-11	1.23848e-09	268	276	199	177	106	360	667	409	579	338	205.2	470.6
Hspa4l	1.30296	5.31644	72.3885	1.76738e-17	8.94281e-16	245	205	271	274	154	570	463	619	683	357	229.8	538.4
Prcp	1.29861	6.35809	122.077	2.22002e-28	2.39124e-26	357	385	325	467	222	731	878	869	906	651	351.2	807
Ap5s1	1.2967	4.91543	110.054	9.53411e-26	8.77235e-24	104	116	97	112	61	178	253	265	273	166	98	227
Plcb2	1.29401	7.69151	55.1385	1.1233e-13	3.90453e-12	744	831	853	707	487	1370	2026	1528	1816	1476	724.4	1643.2
Timp2	1.29	7.6116	74.4686	6.16095e-18	3.24044e-16	975	852	886	720	420	2039	1730	1849	1967	1245	770.6	1766
Mvd	1.28233	5.80748	90.8678	1.53595e-21	1.08348e-19	242	209	167	238	190	350	552	521	536	446	209.2	481
Mcoln2	1.28087	8.10564	145.906	1.36105e-33	1.96647e-31	2220	2338	3089	2201	1565	5970	5179	5836	5997	3308	2282.6	5258
Tma16	1.28073	5.82984	116.516	3.66406e-27	3.68207e-25	540	426	693	543	377	1286	1191	1211	1516	754	515.8	1191.6
Fam120aos	1.27937	3.529	56.808	4.80514e-14	1.73913e-12	65	67	51	55	27	88	143	135	143	94	53	120.6
Heatr5b	1.27847	6.51813	75.0842	4.51058e-18	2.39694e-16	494	519	444	478	314	864	1230	949	1337	751	449.8	1026.2
Klc4	1.27651	4.68893	81.4553	1.79275e-19	1.07673e-17	75	94	81	57	62	165	175	168	169	162	73.8	167.8
Iqsec1	1.27591	7.41508	139.867	2.84575e-32	3.76392e-30	567	629	619	473	393	1081	1384	1391	1442	855	536.2	1230.6
Mpv17l	1.27103	3.95175	81.4989	1.75355e-19	1.05495e-17	50	74	65	54	39	128	129	149	135	101	56.4	128.4
Dip2a	1.27051	5.31358	149.315	2.44737e-34	3.60847e-32	147	164	170	150	80	342	368	337	339	225	142.2	322.2
Sema4b	1.26649	5.20355	133.714	6.3104e-31	7.69569e-29	146	151	138	132	123	382	302	391	317	201	138	318.6
Cd28	1.26473	7.69079	55.176	1.10209e-13	3.84193e-12	453	850	741	1031	509	1492	1595	1741	2007	1229	716.8	1612.8
Mgat4b	1.26373	7.68407	192.102	1.10544e-43	2.51704e-41	973	1325	974	1348	807	2638	2365	3054	2707	1644	1085.4	2481.6
Fabp4	1.26079	6.23078	28.872	7.73209e-08	1.28604e-06	347	492	426	449	308	494	987	909	1089	979	404.4	891.6
Sgpl1	1.25956	6.99632	202.738	5.27741e-46	1.3659e-43	613	723	557	652	401	1330	1242	1397	1577	1077	589.2	1324.6
Ldlrad3	1.25907	3.96267	24.6161	6.99663e-07	1.00443e-05	40	71	46	80	49	84	152	155	135	117	57.2	128.6
Vcl	1.25886	7.74073	111.474	4.65759e-26	4.35225e-24	1563	1512	1495	1453	951	3955	2934	3314	3294	2267	1394.8	3152.8
Cd80	1.25423	5.11937	71.5697	2.67637e-17	1.32807e-15	269	211	424	256	139	671	592	718	586	350	259.8	583.4
Cd53	1.24801	9.24093	31.4085	2.09065e-08	3.74382e-07	3469	2578	5793	2306	1506	8138	5822	10063	7662	3559	3130.4	7048.8
Dnajc1	1.24583	6.76132	233.521	1.01729e-52	3.48552e-50	679	684	607	780	550	1620	1470	1602	1671	1090	660	1490.6
Cyp4v3	1.24323	6.77904	141.702	1.1298e-32	1.52803e-30	805	764	790	678	334	1558	1493	1640	1595	1137	674.2	1484.6
Tmcc3	1.24321	4.25154	68.6406	1.18148e-16	5.54894e-15	54	64	59	79	36	118	123	155	163	94	58.4	130.6
Pde8a	1.23269	5.37542	129.033	6.67123e-30	7.81773e-28	149	177	158	173	143	332	370	443	328	307	160	356
Edem2	1.2283	6.88194	141.745	1.10544e-32	1.50073e-30	686	532	702	479	373	1202	1236	1364	1467	876	554.4	1229
A330023F24Rik	1.22574	3.44635	37.9424	7.28651e-10	1.62014e-08	52	51	95	50	34	169	125	103	157	69	56.4	124.6
Sh3pxd2a	1.22511	5.97283	109.22	1.45232e-25	1.31941e-23	376	417	411	308	200	727	715	931	941	476	342.4	758
Nfe2l2	1.22235	9.31903	99.7218	1.75376e-23	1.43394e-21	4157	4173	4415	4499	3160	8824	9414	8687	11078	6937	4080.8	8988
Bcl2	1.2217	3.93829	47.5048	5.48702e-12	1.59066e-10	43	74	35	56	52	112	120	107	132	103	52	114.8
Klf8	1.21904	5.25864	42.3898	7.47799e-11	1.90936e-09	357	303	394	345	143	729	657	776	878	349	308.4	677.8
Maged2	1.2186	4.28353	37.5693	8.82222e-10	1.94597e-08	123	80	94	75	44	185	176	216	200	135	83.2	182.4
Zfp800	1.21732	6.06214	87.5484	8.22413e-21	5.54066e-19	361	395	422	507	351	1094	781	918	1097	633	407.2	904.6
Gpatch11	1.21332	4.1267	82.6509	9.79014e-20	5.98997e-18	76	68	63	91	50	145	163	150	183	120	69.6	152.2
Agrn	1.20929	6.44234	33.1057	8.72813e-09	1.65701e-07	934	992	930	1211	639	2596	2055	2277	2405	1072	941.2	2081
Mknk2	1.20798	8.1546	27.9695	1.23241e-07	1.98644e-06	634	1335	892	930	678	1231	2614	1923	2175	1647	893.8	1918
Sqrdl	1.20751	5.01522	22.7911	1.80603e-06	2.40643e-05	234	133	242	131	67	468	282	474	319	214	161.4	351.4
Ypel5	1.20732	4.54159	22.4053	2.20768e-06	2.88813e-05	140	97	185	108	70	368	229	321	280	127	120	265
Tspan14	1.20265	5.18927	84.895	3.14633e-20	1.99634e-18	105	127	104	137	67	225	245	264	238	192	108	232.8
Rps6ka2	1.2004	6.38724	35.2887	2.84271e-09	5.77141e-08	571	608	697	528	230	823	1181	1123	1283	1079	526.8	1097.8
Slc31a2	1.19869	5.56869	133.064	8.75262e-31	1.05666e-28	328	396	325	424	260	847	693	846	834	550	346.6	754
Cyb5a	1.19592	7.76426	64.5561	9.38211e-16	4.07636e-14	963	1126	1352	1381	865	2681	2211	2731	3095	1666	1137.4	2476.8
Dopey2	1.1952	5.80281	38.1835	6.4393e-10	1.44427e-08	273	217	298	190	119	616	504	503	505	251	219.4	475.8
Ptrh1	1.1941	4.30272	74.6062	5.74626e-18	3.02675e-16	83	82	93	62	39	133	169	195	165	112	71.8	154.8
Nedd4l	1.19269	7.30954	122.918	1.45356e-28	1.58946e-26	888	982	970	1028	655	1925	2011	2159	2122	1515	904.6	1946.4
Rnf24	1.1886	5.69403	67.2526	2.38852e-16	1.09048e-14	324	420	413	372	259	851	784	899	943	422	357.6	779.8
Clec4e	1.18582	10.9643	120.661	4.53255e-28	4.75402e-26	17355	16657	24547	17043	12371	38002	36090	43829	43391	27561	17594.6	37774.6
Tcirg1	1.18524	9.58332	200.718	1.4561e-45	3.63783e-43	4568	4111	4890	4940	2852	10225	9918	9298	10030	6282	4272.2	9150.6
Ccdc109b	1.18327	4.69897	82.9461	8.43233e-20	5.18567e-18	166	98	147	124	72	272	225	288	292	218	121.4	259
Msmo1	1.1821	6.73472	108.539	2.04818e-25	1.83754e-23	669	554	665	552	325	1152	1032	1606	1228	894	553	1182.4
Pea15a	1.17645	7.24386	75.3715	3.89987e-18	2.08782e-16	586	766	696	783	485	1083	1610	1511	1647	1161	663.2	1402.4
Tnf	1.17281	10.997	61.6514	4.09969e-15	1.6575e-13	18934	19359	33131	21048	14565	41202	41882	58768	51422	33845	21407.4	45423.8
Arid3a	1.16675	5.8121	69.2845	8.52347e-17	4.05609e-15	424	274	370	200	135	634	626	647	626	418	280.6	590.2
Clcn7	1.16597	8.07016	103.219	3.00011e-24	2.5637e-22	1873	2215	1849	2699	1534	4078	4394	4188	5049	3655	2034	4272.8
Acer3	1.16004	5.35825	102.243	4.91074e-24	4.15691e-22	201	215	288	281	180	434	486	514	626	392	233	490.4
Tspan7	1.15888	7.70851	116.485	3.72095e-27	3.72883e-25	1119	1158	1425	888	623	1994	2206	2652	2565	1528	1042.6	2189
Ssh1	1.15665	4.94749	77.5842	1.27185e-18	7.14939e-17	177	177	133	125	79	289	373	270	332	186	138.2	290
Iah1	1.15371	5.51973	22.3105	2.31932e-06	3.0188e-05	243	193	358	185	94	484	374	701	486	222	214.6	453.4
Plekho1	1.14934	6.89726	36.1259	1.84975e-09	3.87349e-08	219	356	258	323	223	339	668	536	652	622	275.8	563.4
Neat1	1.14901	10.4775	19.6829	9.14151e-06	0.000105748	5460	6234	7578	4842	4000	12775	16158	6131	17361	6355	5622.8	11756
Pgpep1	1.14713	4.89887	88.7931	4.38333e-21	3.00371e-19	113	126	121	138	65	201	232	265	269	199	112.6	233.2
Rras	1.14675	3.80864	40.1119	2.39828e-10	5.70639e-09	70	75	97	91	44	167	143	158	188	124	75.4	156
Sc5d	1.13843	6.23767	101.433	7.39253e-24	6.19939e-22	386	384	408	384	263	713	739	909	890	556	365	761.4
Dhrs1	1.13802	6.26844	116.004	4.74412e-27	4.72782e-25	445	398	454	424	235	688	826	971	939	617	391.2	808.2
Gngt2	1.1368	4.43511	46.6176	8.62832e-12	2.44227e-10	116	107	110	112	64	155	208	209	284	188	101.8	208.8
P4ha2	1.13634	3.22855	33.0606	8.93289e-09	1.6932e-07	43	67	72	66	24	103	101	137	117	96	54.4	110.8
Slc6a8	1.13375	7.92056	97.0188	6.86715e-23	5.40597e-21	999	1176	1207	842	553	1729	2003	2241	2261	1536	955.4	1954
Actn1	1.13194	8.06816	119.957	6.46376e-28	6.72082e-26	1269	1427	1186	1497	961	2638	2673	2622	2774	2300	1268	2601.4
Xpr1	1.13069	8.37437	82.227	1.21319e-19	7.36015e-18	1326	1620	1487	1421	881	2482	3012	3081	3581	1782	1347	2787.6
Cd9	1.12926	8.54933	85.1457	2.77175e-20	1.77431e-18	2537	2277	2106	2128	1317	4951	3914	4850	4317	3296	2073	4265.6
Gpcpd1	1.12899	5.83262	26.8711	2.17489e-07	3.36823e-06	184	289	193	307	200	349	586	410	586	458	234.6	477.8
Npc1	1.12836	7.24669	129.984	4.13067e-30	4.8723e-28	683	738	855	657	432	1350	1432	1526	1577	1020	673	1381
Rasa4	1.11709	7.34955	71.4216	2.88504e-17	1.42571e-15	1538	1281	1542	1378	692	2941	2977	2719	2872	1591	1286.2	2620
Blcap	1.11558	6.16158	52.5307	4.23574e-13	1.39931e-11	499	396	567	387	283	1177	731	1135	912	479	426.4	886.8
Tmem223	1.11398	3.90139	55.6905	8.48267e-14	2.98603e-12	82	81	86	71	37	152	122	184	151	117	71.4	145.2
Glmp	1.11216	7.51954	142.551	7.37053e-33	1.01986e-30	1059	965	1160	1009	646	1992	1854	2334	2226	1464	967.8	1974
Cd52	1.11165	4.43506	28.1486	1.12351e-07	1.82151e-06	70	58	79	99	51	90	154	180	182	120	71.4	145.2
Tnfrsf26	1.11087	6.45652	51.7723	6.23243e-13	2.02363e-11	313	530	585	379	241	717	851	908	1012	624	409.6	822.4
Snx33	1.10947	4.45988	82.7137	9.48426e-20	5.8127e-18	76	99	74	84	54	155	145	183	188	119	77.4	158
Ass1	1.10904	7.17034	41.7172	1.05478e-10	2.64254e-09	1095	638	1370	951	556	2271	1691	2666	1893	995	922	1903.2
Qpct	1.10795	6.04931	75.1211	4.42711e-18	2.35606e-16	420	308	452	294	173	640	661	835	767	442	329.4	669
Dusp18	1.10595	4.30976	63.7929	1.38209e-15	5.8773e-14	77	61	73	64	42	155	113	143	157	81	63.4	129.8
Cyth3	1.10243	4.39075	83.6755	5.83041e-20	3.61024e-18	188	158	163	134	64	257	296	358	317	199	141.4	285.4
Psap	1.10088	10.3163	135.586	2.45756e-31	3.09137e-29	6671	6315	6249	5973	3844	11455	11869	13908	12607	8859	5810.4	11739.6
Cyb561a3	1.09761	5.55644	82.3344	1.14906e-19	6.99471e-18	248	314	305	317	243	508	592	686	677	440	285.4	580.6
Creg1	1.09732	8.62037	131.582	1.84719e-30	2.21515e-28	1649	1759	2031	2118	1313	3608	3408	4103	4113	2697	1774	3585.8
Epb41l1	1.09665	6.14043	34.1667	5.05878e-09	9.96138e-08	211	212	243	172	138	427	386	443	453	271	195.2	396
Tnfaip2	1.09486	10.1017	174.744	6.81074e-40	1.31733e-37	8363	10686	8577	11029	6888	20523	18020	19758	21457	12619	9108.6	18475.4
Pttg1ip	1.08908	5.85991	89.8828	2.52698e-21	1.75843e-19	278	248	334	313	165	588	534	642	645	298	267.6	541.4
Insig2	1.08707	4.48481	38.0825	6.78143e-10	1.51722e-08	131	164	133	167	91	226	286	247	277	299	137.2	267
Hilpda	1.08617	3.09454	29.1551	6.681e-08	1.11845e-06	62	54	85	57	44	125	121	136	103	114	60.4	119.8
Zfp579	1.08368	4.18232	46.4788	9.26128e-12	2.61321e-10	60	79	88	91	50	159	146	170	189	79	73.6	148.6
Tbc1d2	1.08123	5.17604	49.1834	2.3312e-12	7.10138e-11	116	113	128	82	55	189	216	198	239	139	98.8	196.2
Rusc1	1.07958	4.0013	36.1951	1.78517e-09	3.76234e-08	58	74	92	57	43	144	131	166	138	73	64.8	130.4
Tmem18	1.07708	5.1936	58.919	1.64297e-14	6.26138e-13	101	143	101	164	96	210	226	214	293	245	121	237.6
Tor4a	1.07702	6.3867	56.9614	4.44449e-14	1.61673e-12	313	283	318	233	190	579	509	700	596	320	267.4	540.8
Cbl	1.07342	8.45507	72.5679	1.61387e-17	8.18906e-16	1789	2335	2046	2138	1451	3614	4142	3930	4221	3290	1951.8	3839.4
Rgs14	1.07156	4.90916	21.9149	2.85012e-06	3.64508e-05	257	124	215	144	55	488	266	371	252	190	159	313.4
Syngr1	1.06997	5.96628	148.282	4.11529e-34	6.04293e-32	269	277	232	258	170	507	489	481	527	380	241.2	476.8
Arhgap6	1.06688	5.03154	64.4162	1.00724e-15	4.35535e-14	114	184	147	120	86	270	285	230	259	224	130.2	253.6
Sema4d	1.06399	8.88844	106.296	6.35006e-25	5.57194e-23	2995	3125	2748	3393	1859	5397	5418	5820	6254	4664	2824	5510.6
Tacc1	1.0632	8.32052	46.2554	1.03802e-11	2.91067e-10	1344	1707	1594	1757	1138	2318	3338	3164	3618	2361	1508	2959.8
Itgb2	1.06315	8.35808	97.8302	4.5584e-23	3.63621e-21	1722	1616	1929	1653	1058	3611	3025	3409	3499	2190	1595.6	3146.8
Pqlc3	1.06222	6.19452	59.7307	1.08768e-14	4.2349e-13	388	339	381	377	224	700	641	750	890	414	341.8	679
Slc4a2	1.06204	7.13001	144.252	3.12943e-33	4.41508e-31	756	729	700	839	531	1479	1479	1477	1473	1092	711	1400
Gns	1.06194	8.6527	199.439	2.76895e-45	6.823e-43	2182	1981	2376	2179	1372	4258	3882	4548	4442	2790	2018	3984
Dubr	1.06185	5.15665	90.3841	1.9614e-21	1.37283e-19	220	211	306	247	142	462	424	457	554	314	225.2	442.2
Plekhn1	1.06171	6.52502	41.9674	9.28099e-11	2.34311e-09	783	644	1029	680	344	1800	1407	1361	1535	725	696	1365.6
Cmtm4	1.06	6.1899	66.1177	4.24783e-16	1.89603e-14	217	392	242	282	224	482	541	550	638	453	271.4	532.8
Chpf2	1.05929	7.21454	19.7862	8.66074e-06	0.000100509	1139	805	1284	679	479	2480	1391	2023	1794	989	877.2	1735.4
Abi3	1.0592	5.71261	31.7421	1.76068e-08	3.18943e-07	295	138	202	203	131	289	524	338	476	276	193.8	380.6
Ms4a14	1.05555	3.37015	30.0081	4.30252e-08	7.39548e-07	73	66	77	70	22	123	123	113	164	75	61.6	119.6
Hsd3b7	1.05252	4.96766	35.0488	3.21539e-09	6.48412e-08	165	146	171	91	70	268	253	268	292	173	128.6	250.8
Grina	1.05214	7.01536	31.0867	2.46759e-08	4.37094e-07	963	813	992	759	425	1962	1355	1894	1700	866	790.4	1555.4
Fam134a	1.04945	6.46402	129.025	6.69596e-30	7.82123e-28	373	488	391	543	314	754	849	900	942	661	421.8	821.2
Msrb1	1.04882	6.53967	73.7943	8.66966e-18	4.52028e-16	527	473	483	521	370	784	935	938	1132	825	474.8	922.8
Map4k3	1.04838	5.33814	38.0799	6.79047e-10	1.5183e-08	199	321	206	321	184	401	585	468	548	381	246.2	476.6
Gm6377	1.04738	4.41542	16.8121	4.12702e-05	0.000416359	149	218	181	221	141	231	365	335	350	432	182	342.6
Vegfa	1.04711	5.05913	30.511	3.31978e-08	5.78085e-07	168	155	166	173	135	251	323	284	370	311	159.4	307.8
Cox7a2l	1.04688	6.63643	103.203	3.02573e-24	2.57947e-22	486	614	409	557	408	1060	866	1163	1028	750	494.8	973.4
St3gal2	1.04654	4.76271	50.7354	1.05698e-12	3.32684e-11	140	158	114	125	75	221	235	286	302	155	122.4	239.8
Fam63b	1.04565	5.91229	71.2366	3.16861e-17	1.5573e-15	252	319	231	250	201	397	584	502	630	343	250.6	491.2
Rab3d	1.0456	3.91869	29.801	4.78739e-08	8.182e-07	67	79	63	81	28	175	122	127	126	68	63.6	123.6
Usp53	1.04249	3.98475	42.4885	7.11002e-11	1.82447e-09	86	112	95	154	96	173	224	204	257	193	108.6	210.2
Fgd6	1.04243	6.0662	125.733	3.51848e-29	3.95565e-27	401	346	410	352	228	711	677	686	749	535	347.4	671.6
Hacd4	1.04175	4.82984	41.7037	1.0621e-10	2.65717e-09	125	140	98	133	81	253	218	214	305	140	115.4	226
Epn2	1.04043	5.07988	29.6754	5.10787e-08	8.69668e-07	115	139	90	124	101	242	188	180	277	214	113.8	220.2
Phf19	1.03944	5.49009	23.6295	1.16786e-06	1.61286e-05	188	374	146	366	248	386	572	521	622	464	264.4	513
Prdx1	1.03776	10.2717	47.4877	5.53507e-12	1.6033e-10	8829	6714	14525	7613	4984	18404	13352	19974	18553	11845	8533	16425.6
Furin	1.03756	8.20942	96.5222	8.82472e-23	6.88673e-21	2405	2483	2632	2596	1386	4032	4595	4748	4631	3850	2300.4	4371.2
Tspan5	1.03524	5.67177	58.5014	2.03144e-14	7.66068e-13	167	231	194	223	171	280	397	419	426	372	197.2	378.8
Slc6a17	1.03348	5.6847	55.2948	1.03744e-13	3.62712e-12	151	201	179	141	109	280	351	303	334	232	156.2	300
Pcx	1.03322	5.71418	67.2634	2.37557e-16	1.08594e-14	353	382	424	312	231	656	681	839	718	417	340.4	662.2
Spaca6	1.03294	5.44582	29.2131	6.48386e-08	1.089e-06	381	382	384	343	240	974	791	564	742	312	346	676.6
Ndst1	1.03207	8.22903	170.355	6.19011e-39	1.12472e-36	1342	1855	1207	1523	1007	2826	2642	2969	2793	2121	1386.8	2670.2
Klhl24	1.03046	4.5118	28.5902	8.94349e-08	1.47389e-06	51	91	55	72	40	76	154	116	144	98	61.8	117.6
Klhl12	1.02737	4.97216	101.713	6.41648e-24	5.40607e-22	153	135	184	159	113	302	264	333	293	239	148.8	286.2
Bahd1	1.02559	7.45786	66.5622	3.39032e-16	1.52845e-14	718	850	614	786	524	1108	1604	1344	1554	1070	698.4	1336
Wsb2	1.02461	7.30438	81.3007	1.93854e-19	1.16042e-17	1050	885	1103	966	587	1694	1767	1860	1854	1520	918.2	1739
Snx7	1.02438	4.04711	45.4329	1.57961e-11	4.3281e-10	97	101	116	105	65	157	178	200	204	178	96.8	183.4
Ggh	1.02414	4.12338	34.4148	4.45326e-09	8.8319e-08	117	91	121	107	76	226	150	273	225	126	102.4	200
P3h1	1.02317	5.66297	71.1997	3.22831e-17	1.58447e-15	233	256	289	208	142	369	419	542	510	320	225.6	432
Txnrd3	1.02189	4.14586	49.3873	2.10104e-12	6.42746e-11	90	90	100	97	55	171	160	195	177	124	86.4	165.4
5031439G07Rik	1.02173	7.79461	58.0895	2.50464e-14	9.32786e-13	858	1212	778	1009	670	1452	1970	1646	2100	1434	905.4	1720.4
Txnrd1	1.01905	10.0762	29.8523	4.66244e-08	7.97983e-07	8300	6741	11866	6758	4266	17479	12266	19147	14467	9201	7586.2	14512
Zbtb42	1.01476	3.7869	27.5482	1.53231e-07	2.42954e-06	91	81	81	58	24	113	144	151	137	87	67	126.4
Slc9a1	1.01407	6.81175	80.3944	3.06659e-19	1.79388e-17	678	625	839	787	500	1638	1163	1576	1473	776	685.8	1325.2
C3	1.01032	7.94362	28.6837	8.52176e-08	1.40956e-06	2688	1616	2454	2780	1173	4709	3649	4715	4761	2544	2142.2	4075.6
Cpt1a	1.00748	5.92349	29.0421	7.08211e-08	1.18011e-06	289	296	186	325	147	493	491	514	536	320	248.6	470.8
Slc25a45	1.00689	5.02628	47.2406	6.27849e-12	1.80267e-10	128	136	128	125	79	260	183	289	254	153	119.2	227.8
Ttyh2	1.00461	8.42813	62.5466	2.60217e-15	1.07357e-13	1490	1958	1590	1599	1147	2562	3347	3095	3145	2463	1556.8	2922.4
Eif4enif1	-1.00044	5.87799	51.4696	7.27133e-13	2.32942e-11	556	860	586	865	651	284	360	365	391	272	703.6	334.4
Ddx55	-1.00096	3.24328	43.7271	3.77504e-11	9.9641e-10	113	143	118	143	117	50	67	56	62	63	126.8	59.6
Nup107	-1.00145	5.4702	21.3302	3.86588e-06	4.81409e-05	372	696	387	641	613	180	275	290	240	293	541.8	255.6
Cdkn2aipnl	-1.002	6.40819	82.3038	1.16696e-19	7.09165e-18	857	1190	1160	1208	896	427	534	608	565	383	1062.2	503.4
Tfdp1	-1.00237	6.91815	19.2764	1.13096e-05	0.000128069	899	1642	1120	1736	1519	412	763	702	707	680	1383.2	652.8
Ctps	-1.0045	5.8619	43.8133	3.61248e-11	9.55606e-10	548	765	632	747	693	280	297	402	309	317	677	321
Lbr	-1.00454	6.15113	34.2636	4.81289e-09	9.48758e-08	748	1231	630	1122	796	373	434	493	416	407	905.4	424.6
Rad18	-1.00525	4.96349	17.7933	2.46245e-05	0.000261017	301	596	355	573	413	160	210	239	255	190	447.6	210.8
Rgl1	-1.00571	6.40955	26.1368	3.18062e-07	4.77571e-06	1923	2227	1805	2197	1375	819	975	855	879	863	1905.4	878.2
Aimp2	-1.00611	6.00085	43.1571	5.0516e-11	1.31123e-09	604	853	913	908	722	294	380	453	398	352	800	375.4
Cinp	-1.0087	4.03687	55.7591	8.19185e-14	2.89499e-12	196	259	209	243	184	108	93	135	91	87	218.2	102.8
Thop1	-1.00879	6.61339	27.301	1.74123e-07	2.73549e-06	968	1629	1004	1507	1098	481	574	606	553	648	1241.2	572.4
Tspan3	-1.00893	5.44425	69.4845	7.7016e-17	3.68448e-15	455	685	516	733	484	281	260	293	291	224	574.6	269.8
Hlx	-1.01089	5.81948	57.5497	3.29544e-14	1.21224e-12	1165	957	1051	1006	684	590	322	602	513	288	972.6	463
Tcof1	-1.01192	7.55099	42.3242	7.73289e-11	1.96885e-09	2782	3300	2674	3606	2477	1158	1442	1547	1309	1409	2967.8	1373
Atp2a2	-1.01294	8.62659	105.985	7.4301e-25	6.47228e-23	6633	6332	8287	6685	4954	3326	2755	3937	3272	2217	6578.2	3101.4
Riok2	-1.0141	5.07328	70.147	5.50452e-17	2.6617e-15	415	625	566	588	548	225	256	311	265	235	548.4	258.4
Trim34a	-1.01593	3.24565	14.5855	0.000133941	0.00120346	238	186	286	340	165	134	86	129	143	77	243	113.8
Prps1l3	-1.01594	5.96364	61.2633	4.99292e-15	2.01148e-13	686	898	850	1043	738	363	344	454	445	362	843	393.6
Ceacam1	-1.01703	3.14006	11.4875	0.000700646	0.00522522	114	119	224	75	38	62	45	69	55	30	114	52.2
Mtpap	-1.01759	4.92538	72.6988	1.51028e-17	7.68514e-16	359	467	412	520	416	214	184	223	229	173	434.8	204.6
Lin54	-1.018	4.55348	23.8927	1.01858e-06	1.42142e-05	258	341	199	413	277	95	148	157	180	119	297.6	139.8
6430548M08Rik	-1.01843	5.39577	27.0312	2.00194e-07	3.11917e-06	172	126	185	102	90	56	57	95	87	26	135	64.2
Smarcc1	-1.01858	7.26411	43.0204	5.41709e-11	1.40205e-09	1530	2553	1541	2325	1840	782	987	953	948	879	1957.8	909.8
Sart3	-1.01925	5.10597	38.4333	5.66572e-10	1.28276e-08	380	515	332	534	436	202	195	205	199	220	439.4	204.2
Tada2a	-1.02113	3.69074	18.9007	1.37703e-05	0.000153327	87	200	94	187	136	50	58	77	61	78	140.8	64.8
Wbscr16	-1.02279	4.11256	59.4281	1.26847e-14	4.8964e-13	198	280	223	294	204	113	99	110	126	107	239.8	111
0610011F06Rik	-1.02288	3.59751	43.4267	4.40134e-11	1.15158e-09	139	155	158	140	110	76	66	76	67	43	140.4	65.6
Naa15	-1.02408	7.04857	144.191	3.22751e-33	4.53566e-31	1672	2014	1962	2118	1556	890	789	1029	838	778	1864.4	864.8
Urb2	-1.0253	6.50551	61.4367	4.57203e-15	1.84398e-13	849	1454	1097	1306	1050	465	524	605	600	480	1151.2	534.8
Pola1	-1.02559	5.08994	12.7687	0.000352473	0.00284573	288	583	308	491	436	130	235	173	196	228	421.2	192.4
Fbxo33	-1.02598	5.76605	90.9475	1.47534e-21	1.04482e-19	1069	1279	1311	1067	779	595	455	625	504	376	1101	511
Cdc25a	-1.02668	5.59286	25.4481	4.54456e-07	6.69787e-06	395	588	296	591	481	154	234	233	247	224	470.2	218.4
Atp10d	-1.02669	2.99426	33.6912	6.45928e-09	1.25137e-07	128	137	171	108	109	72	50	66	85	34	130.6	61.4
Zscan25	-1.0277	3.9136	59.1811	1.43811e-14	5.49812e-13	151	227	186	237	162	99	109	92	85	62	192.6	89.4
Fkbp4	-1.0278	7.16701	26.4602	2.69024e-07	4.08889e-06	1414	2235	1515	2228	1685	632	871	898	867	892	1815.4	832
Vma21	-1.02937	6.48061	44.7146	2.27951e-11	6.18925e-10	1494	1900	2196	1932	1327	622	822	970	891	741	1769.8	809.2
Rhobtb2	-1.02988	4.25452	36.4327	1.58031e-09	3.35418e-08	104	136	127	185	119	53	48	87	75	50	134.2	62.6
Topbp1	-1.03046	6.884	25.8872	3.61956e-07	5.40769e-06	975	1651	901	1689	1314	465	646	602	676	621	1306	602
Smc4	-1.03393	6.35957	15.3983	8.70654e-05	0.000815482	830	1206	648	1434	1020	285	617	398	552	494	1027.6	469.2
Armc6	-1.03404	4.08152	67.1161	2.55982e-16	1.16425e-14	206	206	187	257	176	95	83	118	99	83	206.4	95.6
Pus10	-1.0342	5.14669	95.8001	1.27091e-22	9.8539e-21	471	648	556	628	470	263	281	276	239	218	554.6	255.4
D11Wsu47e	-1.03444	4.09011	55.1514	1.11597e-13	3.88279e-12	209	261	209	275	195	76	114	118	119	101	229.8	105.6
Peo1	-1.03445	4.39272	20.5821	5.71282e-06	6.88754e-05	111	197	149	241	162	58	86	82	72	92	172	78
Hck	-1.03502	4.07489	46.3488	9.89689e-12	2.78382e-10	697	443	665	676	332	224	288	307	311	165	562.6	259
Eif4a3	-1.03773	6.05355	44.4288	2.63772e-11	7.08878e-10	859	1050	682	1064	826	416	393	480	350	419	896.2	411.6
Gemin5	-1.03843	6.36141	61.473	4.48859e-15	1.81236e-13	907	1212	1064	1318	990	452	469	595	484	512	1098.2	502.4
Adsl	-1.03889	5.66845	38.2665	6.17122e-10	1.39021e-08	549	768	587	820	628	289	287	326	301	327	670.4	306
Mical2	-1.03977	4.32726	41.1257	1.42748e-10	3.50069e-09	116	177	122	147	90	50	68	67	62	50	130.4	59.4
Kif3a	-1.03984	4.77786	55.9787	7.32589e-14	2.60431e-12	404	492	426	335	217	206	143	220	165	123	374.8	171.4
Xpo1	-1.04025	7.14392	46.9284	7.36283e-12	2.10226e-10	1297	1910	1323	1942	1577	634	776	748	785	744	1609.8	737.4
Dcakd	-1.04178	4.93566	108.357	2.24475e-25	2.00888e-23	586	499	564	671	376	259	221	290	245	215	539.2	246
Lair1	-1.04239	4.81777	45.631	1.42762e-11	3.92362e-10	335	411	397	453	310	143	169	187	201	167	381.2	173.4
Abhd17c	-1.04296	6.71644	86.5907	1.33476e-20	8.82707e-19	1586	2384	2220	2239	1528	958	900	1110	893	700	1991.4	912.2
Elac2	-1.04355	6.51964	49.2757	2.22401e-12	6.79211e-11	965	1425	1258	1332	1107	467	587	637	586	510	1217.4	557.4
Ftsj3	-1.04479	6.9048	85.1221	2.80496e-20	1.7892e-18	1562	1863	1721	1927	1572	730	732	899	792	793	1729	789.2
Traf1	-1.04568	6.38774	57.7626	2.95738e-14	1.09347e-12	1744	2424	2075	2767	1717	786	948	1129	1031	954	2145.4	969.6
Pelp1	-1.04915	6.66794	64.5311	9.5021e-16	4.11865e-14	1061	1538	1231	1728	1274	490	578	790	689	583	1366.4	626
Dtd1	-1.04963	3.09364	47.4706	5.58364e-12	1.61477e-10	124	149	126	171	99	65	54	79	51	55	133.8	60.8
Dnaja2	-1.05256	7.23569	154.839	1.51818e-35	2.37469e-33	2775	3041	3321	3287	2329	1430	1162	1603	1419	1111	2950.6	1345
Mta1	-1.05428	6.32313	41.2019	1.37288e-10	3.37369e-09	781	1265	877	1207	879	335	523	525	513	384	1001.8	456
Zfp346	-1.05459	4.56181	38.4943	5.49125e-10	1.24718e-08	216	294	208	357	302	120	117	132	128	133	275.4	126
Snrpd1	-1.05497	3.72355	28.6846	8.51788e-08	1.40956e-06	155	246	158	280	182	69	78	105	106	102	204.2	92
Enoph1	-1.05546	4.49907	39.1069	4.01217e-10	9.25269e-09	222	346	229	318	291	110	129	135	154	117	281.2	129
Mms22l	-1.05551	4.62909	15.4441	8.49828e-05	0.000798679	149	355	131	350	273	81	115	107	133	132	251.6	113.6
Tmem229b	-1.05686	6.51157	59.1115	1.48986e-14	5.68994e-13	2029	1944	2617	2261	1412	1029	744	1177	997	710	2052.6	931.4
Trmt10a	-1.05705	4.19123	85.1785	2.72603e-20	1.75128e-18	255	271	373	325	243	132	113	169	145	109	293.4	133.6
Sh2b2	-1.05716	5.81713	32.159	1.42056e-08	2.61857e-07	392	629	508	597	513	184	265	257	223	258	527.8	237.4
Dtymk	-1.05844	5.40225	20.5589	5.78229e-06	6.95732e-05	365	624	323	648	483	153	268	190	219	258	488.6	217.6
Zfp512b	-1.05999	5.11177	36.9744	1.19689e-09	2.59393e-08	245	482	229	295	233	138	176	118	120	113	296.8	133
Col4a5	-1.0607	4.09394	41.753	1.03564e-10	2.5982e-09	204	256	169	296	189	125	106	102	80	90	222.8	100.6
Pcna	-1.06072	7.0486	40.6921	1.78203e-10	4.32893e-09	1357	1970	1484	2326	1681	789	758	848	792	794	1763.6	796.2
Rcn1	-1.06092	3.28852	37.1996	1.06636e-09	2.3307e-08	196	178	186	184	125	110	55	84	79	65	173.8	78.6
Terc	-1.06559	4.74472	26.7597	2.30388e-07	3.54965e-06	403	338	362	323	198	187	161	174	119	92	324.8	146.6
Tyms	-1.06601	5.09093	13.0483	0.000303556	0.00249731	274	567	271	505	431	98	212	172	190	234	409.6	181.2
Kdm6b	-1.06659	5.78879	39.2544	3.72027e-10	8.62374e-09	1204	1489	1846	1290	994	573	655	816	578	453	1364.6	615
Il18	-1.06732	3.3993	21.9416	2.81072e-06	3.60494e-05	182	211	248	303	190	154	92	113	110	52	226.8	104.2
Ctu1	-1.0682	3.91512	28.5238	9.25543e-08	1.52043e-06	189	316	139	279	222	77	110	91	113	119	229	102
Fut8	-1.06956	3.15283	46.3859	9.71126e-12	2.73374e-10	90	122	121	158	97	60	36	72	66	33	117.6	53.4
Arid5a	-1.07093	4.48715	25.525	4.36689e-07	6.4625e-06	725	753	845	701	395	299	329	387	289	219	683.8	304.6
Wdr34	-1.07193	3.79644	52.444	4.42682e-13	1.45575e-11	186	205	143	158	126	67	69	104	68	61	163.6	73.8
Kpna2	-1.07406	6.13096	22.0869	2.60577e-06	3.36135e-05	796	1228	769	1301	1047	299	520	467	522	488	1028.2	459.2
Ddx51	-1.07455	5.70322	52.7276	3.83171e-13	1.27167e-11	486	767	598	843	610	253	314	314	340	262	660.8	296.6
Zbtb12	-1.0759	3.76743	51.1278	8.65453e-13	2.75292e-11	99	150	100	138	102	47	42	55	55	63	117.8	52.4
Cep78	-1.07767	3.75906	41.7321	1.04675e-10	2.62423e-09	113	184	140	185	136	60	65	83	78	55	151.6	68.2
Suz12	-1.07827	6.55012	59.5842	1.17173e-14	4.53682e-13	1041	1556	1172	1498	1186	463	562	704	647	522	1290.6	579.6
Acy1	-1.0791	6.04661	80.024	3.69889e-19	2.15326e-17	735	1114	836	990	749	342	448	507	397	297	884.8	398.2
Nol11	-1.08082	5.58334	79.7898	4.16446e-19	2.42037e-17	584	725	712	803	572	287	278	347	295	299	679.2	301.2
Wdr36	-1.081	6.39949	134.516	4.21283e-31	5.20828e-29	1144	1448	1505	1567	1102	552	559	745	640	522	1353.2	603.6
Wdr55	-1.08288	4.47112	52.0713	5.35204e-13	1.7536e-11	252	320	231	330	277	105	118	139	123	142	282	125.4
LOC102632231	-1.08317	2.62567	19.3062	1.11343e-05	0.000126283	86	132	106	136	100	69	53	39	70	23	112	50.8
Map2k3	-1.08433	6.01051	87.2352	9.63555e-21	6.45221e-19	770	1040	657	1048	697	420	351	420	334	345	842.4	374
Ip6k2	-1.08506	3.49639	50.2483	1.35473e-12	4.21606e-11	209	186	227	186	106	87	81	86	93	57	182.8	80.8
Wdr6	-1.08956	5.43925	78.2182	9.22641e-19	5.24375e-17	522	690	476	559	389	211	242	246	234	223	527.2	231.2
Uck2	-1.09035	7.83979	36.3873	1.61753e-09	3.42712e-08	2744	4139	2974	3422	2788	1039	1517	1703	1480	1353	3213.4	1418.4
Nt5c3b	-1.09136	4.03604	69.9509	6.0799e-17	2.92812e-15	192	241	172	239	195	94	87	99	87	94	207.8	92.2
B3glct	-1.09214	3.79986	95.2012	1.71983e-22	1.31924e-20	212	228	238	184	140	93	90	103	97	61	200.4	88.8
Chek1	-1.09282	3.63021	12.5425	0.000397809	0.00316838	86	152	84	178	159	35	55	43	69	85	131.8	57.4
Snx18	-1.09464	6.35421	140.619	1.94905e-32	2.59701e-30	1747	1736	1702	1926	1415	708	673	977	831	613	1705.2	760.4
Mphosph9	-1.09542	3.64369	26.3519	2.84536e-07	4.30647e-06	69	142	80	151	127	38	71	56	46	43	113.8	50.8
2410006H16Rik	-1.09632	3.56989	35.4321	2.64099e-09	5.39843e-08	129	188	131	157	132	70	57	67	67	64	147.4	65
Wwp1	-1.09648	5.94539	70.499	4.60507e-17	2.24184e-15	701	1085	734	1102	771	332	365	455	484	317	878.6	390.6
Tango6	-1.09751	3.72638	67.7069	1.89695e-16	8.7718e-15	203	245	189	201	143	94	64	112	89	74	196.2	86.6
Ywhae	-1.09831	6.95251	174.646	7.15479e-40	1.37647e-37	1758	2072	2014	2187	1549	822	734	969	868	807	1916	840
Lrwd1	-1.09855	4.63741	44.567	2.45805e-11	6.64894e-10	255	400	254	374	238	128	144	134	140	119	304.2	133
Gpr84	-1.09863	7.09525	41.0404	1.49112e-10	3.64682e-09	3179	3315	4028	4270	3305	1549	1408	2270	1675	1224	3619.4	1625.2
Pla2g4a	-1.09865	7.10815	33.9214	5.73852e-09	1.11896e-07	2122	2031	2708	2471	1831	1404	739	1228	1099	571	2232.6	1008.2
Tns1	-1.10138	5.63094	33.3054	7.87619e-09	1.50161e-07	298	661	270	343	269	142	185	150	197	129	368.2	160.6
Xpo5	-1.10141	6.18923	40.5457	1.92072e-10	4.64693e-09	732	1210	823	1201	1048	372	483	473	465	425	1002.8	443.6
Hells	-1.10375	5.87054	16.5654	4.70011e-05	0.000467311	438	807	455	961	740	192	312	293	392	309	680.2	299.6
Nolc1	-1.10591	7.56965	27.4657	1.59906e-07	2.52758e-06	2028	3344	2080	2866	2400	768	1106	1210	969	1401	2543.6	1090.8
Peak1os	-1.10637	2.73574	13.9382	0.000188917	0.00164126	102	92	162	120	90	101	36	46	40	28	113.2	50.2
Pdgfa	-1.10667	4.69369	77.2395	1.51438e-18	8.4467e-17	445	582	421	565	329	200	203	250	197	171	468.4	204.2
Msh2	-1.1071	4.06206	28.9304	7.50275e-08	1.24905e-06	129	233	96	200	147	56	73	88	63	72	161	70.4
Ddx56	-1.1075	6.25352	93.3977	4.27737e-22	3.17939e-20	895	1188	1053	1290	946	391	489	533	468	460	1074.4	468.2
Mcm4	-1.10774	6.46549	19.2781	1.12993e-05	0.000127993	621	1234	574	1207	963	249	437	372	432	493	919.8	396.6
Bard1	-1.10796	4.31576	10.1484	0.00144424	0.00994413	176	357	127	344	226	65	126	92	135	113	246	106.2
Tbc1d1	-1.10871	6.00717	133.518	6.96534e-31	8.4372e-29	1109	1368	1084	1436	929	565	442	577	551	454	1185.2	517.8
Mapre2	-1.11056	6.55652	40.0335	2.4965e-10	5.92052e-09	1340	2135	1589	2495	1615	701	753	804	825	864	1834.8	789.4
Nle1	-1.11058	5.43306	115.068	7.60564e-27	7.4556e-25	656	788	664	716	560	285	299	349	295	254	676.8	296.4
Spp1	-1.11169	11.0458	60.6226	6.91353e-15	2.75134e-13	37421	33260	45369	42899	27585	17054	15252	20161	18413	11252	37306.8	16426.4
Rnf34	-1.11244	4.96463	109.826	1.06997e-25	9.79469e-24	623	522	615	628	364	249	234	287	233	193	550.4	239.2
Exosc7	-1.11429	3.9979	45.9544	1.2104e-11	3.34965e-10	143	231	152	243	184	89	73	112	59	84	190.6	83.4
Atad5	-1.11692	4.74522	25.0774	5.50736e-07	8.01184e-06	148	325	120	335	229	96	108	87	120	93	231.4	100.8
Tipin	-1.11744	4.11675	17.2283	3.3146e-05	0.00034168	127	276	101	279	217	52	90	106	80	105	200	86.6
Dgat2	-1.12026	2.97974	30.0224	4.2709e-08	7.34816e-07	172	144	147	227	153	74	60	99	91	50	168.6	74.8
Ruvbl2	-1.12057	6.58353	29.209	6.49753e-08	1.09078e-06	973	1580	1044	1612	1259	414	551	633	550	633	1293.6	556.2
Fcrl1	-1.12135	4.11636	48.9835	2.58126e-12	7.82338e-11	133	188	155	126	120	59	71	83	62	41	144.4	63.2
Pycard	-1.12141	4.45163	46.402	9.63164e-12	2.71408e-10	233	308	165	206	162	84	112	86	85	93	214.8	92
Brca2	-1.12375	4.50376	23.9609	9.83128e-07	1.37676e-05	171	306	121	284	224	75	120	100	109	80	221.2	96.8
Rrp9	-1.12575	5.41824	73.8414	8.46524e-18	4.42011e-16	624	814	698	855	637	273	290	402	298	305	725.6	313.6
Cd74	-1.12754	7.8985	62.1291	3.21657e-15	1.31799e-13	3953	3934	5292	4260	2623	2282	1583	1912	1650	1213	4012.4	1728
Trafd1	-1.13099	6.26169	32.0254	1.52174e-08	2.77898e-07	2540	1969	2523	2574	1328	1325	828	1070	956	559	2186.8	947.6
Pold1	-1.13128	5.81634	20.6048	5.64535e-06	6.81399e-05	362	766	303	727	535	156	287	217	232	254	538.6	229.2
Jade2	-1.13228	6.58425	64.2781	1.08041e-15	4.64382e-14	1457	2679	1346	2692	1829	752	917	1018	985	678	2000.6	870
Sipa1l2	-1.1329	4.45788	46.6399	8.53063e-12	2.41842e-10	222	163	191	132	89	71	75	71	81	44	159.4	68.4
Npepl1	-1.13297	6.62572	137.618	8.83495e-32	1.13517e-29	1021	1489	1261	1402	980	509	505	685	544	415	1230.6	531.6
2700081O15Rik	-1.13332	3.18916	43.6156	3.9963e-11	1.04942e-09	188	281	187	259	222	91	118	112	98	76	227.4	99
Prkar2a	-1.13408	6.08986	62.8279	2.25583e-15	9.37131e-14	696	1071	698	1012	782	370	302	432	355	371	851.8	366
Sp100	-1.1347	5.71078	39.7757	2.84872e-10	6.70278e-09	1616	1043	1930	1597	896	809	517	665	683	382	1416.4	611.2
Cfb	-1.13546	5.62252	56.0711	6.9898e-14	2.49717e-12	2353	1515	1764	2171	1118	765	819	746	880	594	1784.2	760.8
Usp45	-1.13647	5.84026	49.519	1.96461e-12	6.03577e-11	639	1017	826	1112	747	372	355	409	410	318	868.2	372.8
Metrnl	-1.13681	5.54236	27.5163	1.55779e-07	2.46777e-06	1373	1131	1235	737	552	541	393	464	400	337	1005.6	427
Olfm1	-1.13698	6.45157	118.991	1.05218e-27	1.09087e-25	831	1068	918	1003	744	352	418	435	378	364	912.8	389.4
Rpap2	-1.13709	3.45719	62.8925	2.18307e-15	9.09004e-14	116	156	161	159	102	54	45	68	64	64	138.8	59
Zfp296	-1.13722	3.84451	62.8128	2.27316e-15	9.43245e-14	170	235	165	236	146	120	89	86	70	46	190.4	82.2
Hmgb2	-1.13748	6.02656	10.3176	0.00131765	0.00916018	746	1429	607	1682	1230	262	622	451	555	536	1138.8	485.2
Tanc2	-1.14087	5.35474	22.418	2.19313e-06	2.87014e-05	515	583	639	555	370	307	218	282	198	142	532.4	229.4
Dock9	-1.1413	4.491	75.4969	3.65985e-18	1.96811e-16	255	327	292	248	199	134	112	132	120	71	264.2	113.8
Polr1b	-1.14178	6.53587	52.4769	4.35331e-13	1.43552e-11	1021	1438	1115	1354	1153	439	471	620	510	553	1216.2	518.6
Dock8	-1.14476	6.48841	111.659	4.24354e-26	3.99648e-24	919	1267	1054	1375	962	517	486	535	471	382	1115.4	478.2
Dhodh	-1.14535	3.7769	48.783	2.85904e-12	8.60728e-11	129	199	109	208	150	56	71	68	87	59	159	68.2
Bzw2	-1.15155	6.19748	35.2724	2.86661e-09	5.81666e-08	837	1346	956	1257	1005	380	406	541	435	511	1080.2	454.6
Impdh2	-1.1529	6.28639	31.6357	1.85981e-08	3.35213e-07	828	1301	814	1212	1002	352	438	426	514	451	1031.4	436.2
3110082I17Rik	-1.1541	5.09968	45.6948	1.38191e-11	3.80372e-10	345	526	436	507	449	164	174	231	208	188	452.6	193
Lpxn	-1.15462	6.89374	97.9735	4.24022e-23	3.39747e-21	1459	2128	1730	1913	1224	714	740	801	761	553	1690.8	713.8
Rab31	-1.15624	6.90532	156.478	6.65701e-36	1.06441e-33	1606	1907	1791	1900	1195	706	717	835	714	569	1679.8	708.2
Ints1	-1.15833	5.76728	79.7257	4.30171e-19	2.4961e-17	858	1092	725	970	698	384	362	363	411	314	868.6	366.8
Zfp599	-1.16186	2.95297	26.2023	3.0746e-07	4.62618e-06	120	269	98	217	135	61	92	63	77	58	167.8	70.2
Gmfg	-1.16239	3.67517	57.8138	2.88136e-14	1.06866e-12	191	195	256	165	129	80	58	122	88	50	187.2	79.6
Sgpp1	-1.16341	3.65581	54.7428	1.3738e-13	4.76605e-12	103	170	119	140	123	67	60	48	57	45	131	55.4
Spdl1	-1.16416	3.95954	13.8848	0.000194368	0.00168237	121	263	125	276	191	48	99	74	89	94	195.2	80.8
Ezh2	-1.16705	4.79943	15.6918	7.45483e-05	0.000708761	211	409	190	415	359	76	141	147	163	143	316.8	134
Slc25a19	-1.16765	3.48994	50.1928	1.39359e-12	4.33325e-11	95	144	87	164	124	41	58	54	56	50	122.8	51.8
Ccnh	-1.16781	5.00047	35.5623	2.47028e-09	5.07254e-08	338	445	457	544	439	138	175	230	239	163	444.6	189
Pgm2l1	-1.16791	5.22573	85.1249	2.80103e-20	1.7892e-18	252	409	326	422	354	141	147	172	180	112	352.6	150.4
Pgs1	-1.16996	6.467	227.046	2.62811e-51	8.67421e-49	1814	1843	1874	1919	1364	840	733	806	713	604	1762.8	739.2
Rin2	-1.17012	5.98381	73.1402	1.20762e-17	6.22428e-16	583	456	502	593	323	230	209	221	225	145	491.4	206
Cdc6	-1.1708	4.77219	14.1964	0.000164682	0.00145033	95	198	96	209	152	36	61	49	73	87	150	61.2
Rpp40	-1.17161	3.29392	32.8728	9.83915e-09	1.85618e-07	89	146	111	149	114	29	69	49	48	57	121.8	50.4
Ccdc137	-1.17271	4.72376	27.1007	1.93131e-07	3.01959e-06	191	336	224	404	301	78	126	149	136	123	291.2	122.4
Noc4l	-1.1729	6.0243	84.418	4.00477e-20	2.51441e-18	861	1235	985	1282	1000	418	393	532	417	476	1072.6	447.2
Gmpr	-1.17298	3.31625	60.3457	7.95764e-15	3.14253e-13	96	140	124	142	87	39	37	57	63	49	117.8	49
Mlh1	-1.17323	4.53908	56.4872	5.65665e-14	2.03707e-12	218	317	264	342	221	89	112	134	140	95	272.4	114
Lrrc25	-1.17857	5.88165	59.2809	1.36697e-14	5.25405e-13	1661	1822	1538	1759	1063	638	673	710	639	570	1568.6	646
Enc1	-1.18044	4.90084	75.7251	3.2603e-18	1.76115e-16	352	427	351	509	333	158	157	172	193	142	394.4	164.4
Ubtd2	-1.18941	3.51742	68.9527	1.00854e-16	4.76783e-15	221	337	207	316	194	90	111	133	112	82	255	105.6
Zfp777	-1.19039	4.21022	91.3265	1.2182e-21	8.69561e-20	256	296	254	281	194	95	116	148	114	62	256.2	107
C1qbp	-1.19137	7.22112	62.9897	2.0779e-15	8.6823e-14	1661	2579	2197	2550	1934	705	948	1055	905	873	2184.2	897.2
Lpcat4	-1.1917	5.86221	57.3704	3.61005e-14	1.3239e-12	553	876	636	1020	730	295	351	381	321	247	763	319
Themis2	-1.19284	6.1093	16.0611	6.13296e-05	0.000593903	1906	1347	2463	1500	611	972	498	932	570	276	1565.4	649.6
Nme1	-1.19398	5.12275	36.2354	1.74868e-09	3.69194e-08	481	616	418	615	389	183	200	196	175	254	503.8	201.6
Traip	-1.19543	3.53086	11.0301	0.000896465	0.00649702	90	189	78	163	136	26	66	48	68	60	131.2	53.6
Mafk	-1.19726	3.97448	91.2619	1.25863e-21	8.9664e-20	397	378	449	431	274	215	134	187	142	117	385.8	159
Ifit3b	-1.19997	5.17148	19.7364	8.8892e-06	0.000103061	1298	847	1254	1586	668	521	344	578	507	360	1130.6	462
1600014C10Rik	-1.20264	3.34911	66.0071	4.49299e-16	2.00297e-14	138	121	152	170	102	62	46	81	57	36	136.6	56.4
Adat1	-1.2043	3.32793	41.5732	1.13538e-10	2.82788e-09	89	128	105	123	114	38	50	51	46	45	111.8	46
Gm42226	-1.20537	4.76185	49.6992	1.79222e-12	5.51086e-11	361	529	372	423	321	162	158	174	179	145	401.2	163.6
Dtl	-1.20571	4.8814	19.9248	8.05466e-06	9.40215e-05	74	179	69	148	149	32	60	49	63	52	123.8	51.2
Rpa1	-1.2068	6.41068	27.8338	1.32199e-07	2.11755e-06	655	1277	681	1277	963	275	397	379	412	485	970.6	389.6
Grsf1	-1.20931	6.18172	112.831	2.35022e-26	2.24871e-24	708	1088	930	1156	893	353	372	475	437	329	955	393.2
Fam185a	-1.21076	3.72352	33.686	6.47648e-09	1.25403e-07	124	223	121	180	139	51	58	64	75	70	157.4	63.6
Ifit3	-1.21285	6.77944	18.2598	1.92729e-05	0.000207905	4492	2689	4230	4414	1976	1778	1095	1742	1378	1178	3560.2	1434.2
Il1a	-1.21342	6.81053	45.7263	1.35987e-11	3.74599e-10	3433	2809	4227	4409	2676	1288	1244	1783	1540	1263	3510.8	1423.6
Rad51ap1	-1.21481	3.46134	10.7945	0.00101803	0.00727688	81	167	48	153	104	22	45	35	54	62	110.6	43.6
Slfn4	-1.21696	4.91171	21.8721	2.9144e-06	3.71555e-05	1338	448	1622	1000	476	430	396	465	455	231	976.8	395.4
Mepce	-1.21812	5.46207	106.006	7.35171e-25	6.41954e-23	436	563	444	594	474	185	202	245	224	173	502.2	205.8
Mcm5	-1.21874	6.68903	14.0608	0.000176996	0.00154992	722	1626	718	1652	1279	251	540	449	481	651	1199.4	474.4
Cask	-1.21968	4.1053	43.6396	3.94771e-11	1.03818e-09	281	323	303	324	234	143	84	197	118	67	293	121.8
Pfas	-1.21989	7.15385	41.4556	1.2058e-10	2.98555e-09	1610	2839	1635	2490	1992	752	890	883	856	873	2113.2	850.8
Slc37a1	-1.22031	4.20924	91.6226	1.04886e-21	7.57709e-20	231	270	233	334	201	107	102	112	115	79	253.8	103
Cysltr1	-1.22055	3.46756	51.2861	7.98372e-13	2.55082e-11	191	168	158	263	151	73	72	78	88	66	186.2	75.4
Slc25a32	-1.22306	4.71542	51.1565	8.52897e-13	2.71779e-11	305	512	339	557	444	154	165	196	185	176	431.4	175.2
Oas3	-1.2237	7.00834	60.0567	9.21621e-15	3.61968e-13	2718	2815	3222	4219	2398	1239	1076	1440	1435	1022	3074.4	1242.4
Il10ra	-1.22461	4.57326	47.6968	4.97498e-12	1.45631e-10	521	440	592	452	284	174	202	234	164	143	457.8	183.4
Usp36	-1.22509	6.18175	114.578	9.73425e-27	9.43933e-25	941	1117	927	997	887	342	379	454	435	365	973.8	395
Slc19a1	-1.22574	6.56616	40.0466	2.47982e-10	5.88871e-09	956	1677	1279	1617	1294	413	570	668	540	553	1364.6	548.8
Ly6e	-1.22774	9.02726	75.4485	3.75071e-18	2.01096e-16	8311	10146	10793	13580	7609	4473	3680	4940	4657	2738	10087.8	4097.6
Lig1	-1.2298	5.95914	15.6734	7.52773e-05	0.000715124	497	1045	423	1000	805	158	351	254	323	397	754	296.6
Slc8a1	-1.23084	3.30024	26.278	2.95637e-07	4.46459e-06	147	214	116	228	134	47	74	56	73	79	167.8	65.8
Tlr9	-1.2316	3.82347	28.557	9.09809e-08	1.49731e-06	127	268	97	195	113	41	81	60	85	51	160	63.6
Khk	-1.23258	3.36056	52.8856	3.5356e-13	1.17884e-11	131	153	112	136	95	46	64	73	36	34	125.4	50.6
Cnp	-1.23588	4.09382	58.116	2.47108e-14	9.21238e-13	292	297	316	305	188	161	91	117	103	86	279.6	111.6
Mt2	-1.23631	6.24734	56.9343	4.50609e-14	1.63749e-12	1121	1503	1047	1246	870	667	399	541	479	270	1157.4	471.2
Fignl1	-1.23752	4.8595	15.9382	6.54452e-05	0.000629702	175	468	138	407	311	67	160	111	134	124	299.8	119.2
Mrpl47	-1.23825	3.98268	38.8646	4.54245e-10	1.04089e-08	143	231	174	276	229	60	89	89	101	85	210.6	84.8
Bcl2a1d	-1.23899	3.3748	41.9787	9.2271e-11	2.33278e-09	218	252	197	364	179	83	74	109	100	109	242	95
Rnf138	-1.24077	3.49759	48.049	4.15695e-12	1.22582e-10	126	208	181	159	128	43	59	70	79	66	160.4	63.4
Exosc8	-1.24086	4.67086	36.6837	1.38939e-09	2.96821e-08	207	379	241	405	329	96	121	143	133	132	312.2	125
Baz1a	-1.24135	6.49976	107.604	3.28267e-25	2.91598e-23	1449	1558	1518	1920	1443	671	593	683	642	572	1577.6	632.2
Ptp4a3	-1.24356	5.26295	115.618	5.76238e-27	5.69526e-25	475	572	523	522	424	210	199	230	203	165	503.2	201.4
Phf11d	-1.24532	5.75034	36.8691	1.26332e-09	2.72803e-08	1371	1071	1694	1761	952	646	418	662	670	355	1369.8	550.2
1190002N15Rik	-1.24711	5.53021	72.9249	1.34678e-17	6.87257e-16	510	644	655	816	641	239	231	336	306	209	653.2	264.2
Glrx5	-1.25334	5.67614	102.859	3.59809e-24	3.05294e-22	555	811	623	807	579	278	255	300	252	248	675	266.6
Plxdc1	-1.25556	4.29866	53.7157	2.317e-13	7.87125e-12	217	265	157	215	121	56	84	67	100	72	195	75.8
Pag1	-1.25627	5.24532	134.592	4.05421e-31	5.02945e-29	510	539	533	627	462	174	200	245	281	165	534.2	213
Mcm3	-1.25709	6.91921	17.8395	2.40338e-05	0.000254905	761	1599	820	1675	1335	250	543	438	547	621	1238	479.8
Sepp1	-1.26207	6.29957	97.3629	5.77173e-23	4.5636e-21	1389	1345	1024	1406	998	469	478	543	553	396	1232.4	487.8
Gart	-1.2621	7.11363	43.9398	3.38625e-11	8.97743e-10	1322	2313	1449	2218	1858	578	694	744	700	848	1832	712.8
Akap1	-1.26394	5.61677	71.1069	3.3839e-17	1.65857e-15	398	596	427	578	516	173	236	223	225	149	503	201.2
Pold2	-1.2647	5.71685	40.1056	2.40597e-10	5.72091e-09	473	805	618	865	649	176	265	342	293	264	682	268
Mcm6	-1.26523	6.89327	20.1329	7.22415e-06	8.50167e-05	1039	1974	1047	2056	1540	408	641	504	623	759	1531.2	587
Ifrd2	-1.26651	6.3169	45.4274	1.58406e-11	4.33699e-10	953	1420	1005	1384	1145	371	480	540	464	463	1181.4	463.6
Hmgb1	-1.2674	6.38722	30.7875	2.87889e-08	5.04731e-07	755	1320	998	1466	1134	315	471	488	508	441	1134.6	444.6
Gas6	-1.26806	4.6939	51.6828	6.52325e-13	2.10854e-11	451	577	336	524	335	223	162	154	194	137	444.6	174
Lgals9	-1.27152	5.82159	15.7479	7.2367e-05	0.000690577	2046	1330	2232	2224	1062	892	590	845	808	377	1778.8	702.4
Fam72a	-1.27191	3.32543	19.461	1.02674e-05	0.000117525	117	226	103	256	196	50	76	68	77	79	179.6	70
Nup85	-1.27389	5.45396	32.922	9.59329e-09	1.8117e-07	417	774	384	752	590	175	268	252	192	245	583.4	226.4
BC030867	-1.27575	4.20747	10.3281	0.00131018	0.00912412	124	203	89	216	182	46	82	54	71	65	162.8	63.6
Mbnl1	-1.28096	8.95777	180.678	3.44688e-41	6.92765e-39	5490	7076	6605	7046	5002	2386	2411	2763	2745	1864	6243.8	2433.8
Brip1	-1.2824	4.32819	14.6016	0.0001328	0.001195	190	301	125	340	224	58	103	64	106	115	236	89.2
Jarid2	-1.28447	4.88667	126.344	2.58607e-29	2.92567e-27	489	608	486	480	329	186	214	185	203	135	478.4	184.6
Map3k9	-1.28916	3.69824	33.0103	9.16719e-09	1.73396e-07	124	117	157	131	69	45	47	56	54	28	119.6	46
Stk4	-1.2921	6.16993	154.87	1.49475e-35	2.34825e-33	908	1139	985	1168	881	355	413	419	456	323	1016.2	393.2
Kntc1	-1.29399	5.21022	12.9835	0.000314254	0.00257004	430	769	317	682	438	86	246	188	256	217	527.2	198.6
Dut	-1.30073	4.00362	13.6488	0.00022038	0.00187965	119	254	96	256	206	32	78	61	52	119	186.2	68.4
LOC108168644	-1.30767	3.18957	12.6019	0.000385359	0.00308288	119	180	287	213	209	58	91	65	115	59	201.6	77.6
Nlrp1a	-1.3136	3.89219	61.8778	3.65447e-15	1.49062e-13	186	158	215	154	111	61	75	63	65	47	164.8	62.2
Gm40812	-1.31513	5.33502	75.9619	2.89193e-18	1.56923e-16	531	717	545	677	411	215	220	251	241	164	576.2	218.2
Socs3	-1.31684	6.99626	68.8158	1.08102e-16	5.09708e-15	5675	5840	4479	4729	2878	2041	2015	2041	1488	1300	4720.2	1777
Tfap4	-1.32028	4.50747	28.5861	8.96229e-08	1.47632e-06	60	128	77	131	122	34	25	34	48	54	103.6	39
Pfkfb3	-1.32116	6.04646	77.3255	1.44984e-18	8.11186e-17	1793	2300	1313	2394	1441	798	667	675	715	615	1848.2	694
Gins1	-1.32376	3.38021	15.0054	0.000107204	0.000984875	86	143	61	167	118	27	60	29	42	54	115	42.4
Gemin4	-1.32462	5.22115	79.1574	5.73524e-19	3.28553e-17	423	627	418	553	452	134	174	220	217	187	494.6	186.4
1110008L16Rik	-1.32801	4.35198	120.848	4.12514e-28	4.35208e-26	215	288	304	287	224	92	87	108	129	81	263.6	99.4
Slc4a7	-1.33405	7.29739	165.988	5.56395e-38	9.81219e-36	3856	4045	4832	4276	3089	1837	1372	1917	1603	915	4019.6	1528.8
Lif	-1.33574	2.21746	19.7145	8.99167e-06	0.000104148	169	257	247	162	104	116	56	87	46	44	187.8	69.8
Taf4b	-1.33579	4.66603	72.964	1.32035e-17	6.74731e-16	309	509	420	456	336	134	167	173	137	142	406	150.6
Stk38l	-1.33663	4.2661	92.0605	8.4067e-22	6.14714e-20	393	566	347	613	362	194	172	186	185	120	456.2	171.4
LOC108168534	-1.33763	6.38366	12.9713	0.00031631	0.0025845	1158	1826	2455	1952	1738	576	817	507	1105	444	1825.8	689.8
Ak4	-1.3377	3.63035	55.5	9.34598e-14	3.2803e-12	202	178	297	237	217	91	63	100	99	74	226.2	85.4
Ppid	-1.34139	5.56831	113.446	1.72304e-26	1.65301e-24	572	671	639	717	582	245	221	218	268	231	636.2	236.6
Osm	-1.35559	4.94103	43.0565	5.31829e-11	1.37846e-09	1233	692	2036	988	590	365	334	617	390	316	1107.8	404.4
Oxnad1	-1.35674	3.75435	29.4256	5.81045e-08	9.82777e-07	111	183	126	180	153	30	58	56	60	70	150.6	54.8
Gramd3	-1.35681	2.64467	84.577	3.69531e-20	2.32824e-18	116	110	104	145	54	34	45	47	35	32	105.8	38.6
Rrp1b	-1.35788	6.35806	47.6902	4.9917e-12	1.45764e-10	688	1180	908	1114	1018	241	375	404	343	427	981.6	358
Pop5	-1.36163	3.46872	61.1934	5.17351e-15	2.07958e-13	114	186	90	146	136	45	49	53	50	51	134.4	49.6
Nmd3	-1.38025	5.82959	84.2027	4.4657e-20	2.79405e-18	741	1130	859	1095	855	273	365	372	345	334	936	337.8
Spc24	-1.38783	2.917	13.54	0.000233534	0.00197778	72	151	57	146	107	12	46	24	50	54	106.6	37.2
Ndrg2	-1.40191	5.45008	20.0313	7.61845e-06	8.92773e-05	466	820	350	997	582	138	271	150	309	254	643	224.4
Afp	-1.40533	5.35966	72.5341	1.64168e-17	8.31845e-16	696	844	982	995	683	273	280	389	304	252	840	299.6
Cul1	-1.40541	6.28267	252.471	7.5113e-57	2.75741e-54	1224	1601	1525	1609	1140	505	451	587	503	471	1419.8	503.4
Cep68	-1.40593	5.48341	80.5714	2.80384e-19	1.65362e-17	336	633	412	611	462	143	191	197	192	154	490.8	175.4
Znrf3	-1.41067	4.55754	65.6143	5.48385e-16	2.43264e-14	222	372	247	343	298	106	85	137	123	85	296.4	107.2
Exo1	-1.41225	4.43143	18.1635	2.02722e-05	0.000217836	100	225	80	266	203	28	77	49	69	82	174.8	61
Il27	-1.41773	4.32189	34.3576	4.58611e-09	9.07535e-08	771	670	733	1241	593	320	246	308	374	182	801.6	286
Slc25a15	-1.43269	3.13344	67.6368	1.96562e-16	9.07768e-15	84	124	106	128	118	42	32	45	37	41	112	39.4
Mfsd1	-1.4365	7.12131	247.99	7.12407e-56	2.56295e-53	1927	2698	2110	2592	1707	872	706	938	769	579	2206.8	772.8
Tnk2	-1.44849	4.41574	60.9435	5.87372e-15	2.34792e-13	138	294	131	219	147	72	59	70	53	64	185.8	63.6
Hist1h4a	-1.45133	5.72728	13.9852	0.000184256	0.00160581	564	1105	314	795	710	104	322	179	192	357	697.6	230.8
Mcm10	-1.45174	5.58065	23.4728	1.26691e-06	1.73897e-05	625	1018	458	1390	817	147	353	306	326	332	861.6	292.8
Fkbp3	-1.4519	3.44848	63.0441	2.02129e-15	8.46541e-14	123	217	138	189	168	55	60	53	60	60	167	57.6
Fos	-1.45231	4.95962	28.2292	1.07766e-07	1.75191e-06	251	315	229	246	150	71	113	109	82	39	238.2	82.8
Mnda	-1.45628	3.45144	21.7947	3.03431e-06	3.85324e-05	372	184	429	409	158	167	70	130	116	54	310.4	107.4
Ifi27	-1.457	5.46684	43.9767	3.3231e-11	8.82302e-10	856	922	624	772	528	360	222	308	203	187	740.4	256
Sdc3	-1.45878	5.81379	41.7073	1.06013e-10	2.65409e-09	1098	863	1023	1434	564	335	396	348	366	243	996.4	337.6
Il6ra	-1.46556	4.91524	65.3317	6.32961e-16	2.79404e-14	126	163	95	187	142	32	60	57	55	42	142.6	49.2
Col4a6	-1.46829	3.10753	45.9271	1.22737e-11	3.3914e-10	103	140	81	198	97	46	37	36	60	32	123.8	42.2
Fads2	-1.46852	6.033	16.4891	4.89299e-05	0.000483998	495	1063	379	1278	917	105	331	254	326	367	826.4	276.6
Eid1	-1.47631	4.54788	86.3539	1.50449e-20	9.87694e-19	204	303	202	265	215	69	88	71	84	88	237.8	80
Slc39a4	-1.47794	2.25896	37.3295	9.97638e-10	2.18448e-08	101	109	153	99	49	34	33	46	47	13	102.2	34.6
Rsad1	-1.48029	3.10923	47.3498	5.93844e-12	1.71187e-10	78	165	86	139	128	28	52	46	39	38	119.2	40.6
Lpl	-1.48152	9.04388	61.6511	4.10045e-15	1.6575e-13	3844	4674	3244	7607	4354	1779	1519	1820	1640	1331	4744.6	1617.8
Clu	-1.48468	5.15475	72.9767	1.31192e-17	6.72333e-16	471	405	561	318	219	126	123	158	159	95	394.8	132.2
Rapgef5	-1.49178	5.84961	153.225	3.41975e-35	5.25765e-33	971	1461	1207	1298	1081	365	412	483	397	366	1203.6	404.6
Hirip3	-1.50191	4.62755	36.1297	1.84615e-09	3.86939e-08	247	407	231	391	312	67	110	108	121	119	317.6	105
Hist4h4	-1.50507	5.02532	11.6997	0.000625111	0.00472855	249	608	173	537	481	67	167	95	135	198	409.6	132.4
Lmnb1	-1.50542	6.07261	13.6557	0.000219568	0.00187451	520	1163	345	1243	898	108	329	222	325	368	833.8	270.4
Cenpv	-1.51159	3.53563	43.6401	3.94674e-11	1.03818e-09	114	189	153	202	172	40	60	62	65	50	166	55.4
Tarm1	-1.51199	3.00493	29.0825	6.93624e-08	1.15795e-06	228	137	413	239	143	69	59	107	94	54	232	76.6
Ttk	-1.51205	4.19379	11.7241	0.000616956	0.00467768	140	290	101	335	247	26	80	53	93	106	222.6	71.6
Dusp6	-1.51354	5.7822	24.4974	7.44093e-07	1.06258e-05	1096	831	1366	665	381	466	176	489	226	106	867.8	292.6
Rapgef2	-1.52126	6.73608	111.952	3.66139e-26	3.46637e-24	2575	2442	2816	2993	1514	934	768	969	771	591	2468	806.6
St3gal4	-1.5276	3.98757	131.013	2.45942e-30	2.93954e-28	257	248	235	324	236	86	78	95	85	83	260	85.4
Cd276	-1.52915	5.60581	136.466	1.57799e-31	1.99893e-29	653	912	634	939	610	248	228	286	266	201	749.6	245.8
Irf8	-1.5309	5.59135	198.964	3.51485e-45	8.54394e-43	759	797	685	687	425	190	212	254	224	202	670.6	216.4
Csf3r	-1.53697	2.54297	52.0093	5.52392e-13	1.80827e-11	221	171	177	207	106	56	59	54	70	45	176.4	56.8
Myo19	-1.53887	5.32971	68.6462	1.17813e-16	5.54045e-15	563	898	693	914	696	162	282	290	242	241	752.8	243.4
Pcdh7	-1.53922	6.16236	138.007	7.26102e-32	9.36281e-30	1456	1517	1956	1327	867	572	386	643	479	254	1424.6	466.8
Faap24	-1.54336	3.86065	27.0899	1.94211e-07	3.03384e-06	126	243	128	246	258	50	72	55	67	81	200.2	65
Igfbp4	-1.54377	6.48558	59.2114	1.41608e-14	5.42543e-13	681	1254	759	1368	856	431	283	359	329	213	983.6	323
Mxd1	-1.54552	4.56355	76.3262	2.40474e-18	1.31679e-16	1048	552	867	852	424	285	182	291	250	195	748.6	240.6
Cybb	-1.54694	8.50781	86.9356	1.12112e-20	7.44158e-19	9711	9983	11589	12613	8054	2784	3203	3831	3448	3291	10390	3311.4
Tk1	-1.55171	4.75115	12.2676	0.0004609	0.0036117	125	439	89	376	317	26	136	49	97	114	269.2	84.4
Itpk1	-1.55802	4.25997	111.984	3.60209e-26	3.41923e-24	249	243	274	305	185	57	75	124	68	77	251.2	80.2
Aurkb	-1.57867	5.16751	13.0492	0.000303417	0.00249673	329	788	227	745	515	58	196	134	187	221	520.8	159.2
Ppat	-1.58111	5.52563	80.9384	2.32864e-19	1.3893e-17	402	741	449	664	616	164	153	230	193	178	574.4	183.6
Ifi203	-1.58435	7.02709	44.5221	2.51502e-11	6.79209e-10	4204	2955	5304	4388	2502	1643	917	1361	1418	784	3870.6	1224.6
Pitpnm2	-1.58639	3.7762	69.5464	7.46371e-17	3.57543e-15	137	247	196	249	192	63	62	84	64	51	204.2	64.8
Ubald2	-1.58797	4.30472	91.4435	1.14824e-21	8.22893e-20	426	517	367	536	319	148	156	122	127	119	433	134.4
Mybl2	-1.58879	5.27309	20.3773	6.35794e-06	7.58399e-05	244	664	253	592	526	99	174	106	142	182	455.8	140.6
Lims2	-1.58942	3.38324	40.0291	2.50214e-10	5.92997e-09	109	287	157	108	103	29	60	39	53	51	152.8	46.4
Dctpp1	-1.59671	4.53784	63.2361	1.83357e-15	7.72417e-14	326	477	260	422	332	108	125	107	110	114	363.4	112.8
Bora	-1.60053	4.48559	18.9109	1.36967e-05	0.00015265	163	376	183	361	313	35	101	73	109	110	279.2	85.6
Ap1s3	-1.60053	3.72733	72.9669	1.31844e-17	6.74712e-16	233	291	174	281	171	59	61	86	72	76	230	70.8
Gmps	-1.60955	6.00868	151.561	7.90194e-35	1.19949e-32	661	1052	756	995	843	198	273	308	294	263	861.4	267.2
Cdk2ap1	-1.61318	3.01254	41.904	9.58645e-11	2.41514e-09	86	173	73	153	99	28	42	28	29	48	116.8	35
Ms4a6d	-1.6146	4.59245	36.6517	1.41234e-09	3.01188e-08	735	443	893	761	411	256	174	216	226	129	648.6	200.2
Xylt2	-1.61563	4.80309	94.3204	2.68371e-22	2.03262e-20	687	750	533	672	438	212	218	193	176	146	616	189
Ccnd1	-1.61802	7.38493	113.851	1.40483e-26	1.35134e-24	947	1042	1087	903	605	297	250	318	285	244	916.8	278.8
Cd93	-1.61833	7.66775	184.963	3.99927e-42	8.77303e-40	3876	4382	4186	3285	2346	1085	1150	1366	1184	771	3615	1111.2
Kdm2b	-1.62237	4.50428	92.4149	7.0283e-22	5.17076e-20	199	309	191	288	218	53	83	86	80	68	241	74
Pid1	-1.63089	6.62832	109.956	1.00193e-25	9.19525e-24	1900	1436	2095	1879	1195	486	491	653	485	458	1701	514.6
Noct	-1.63533	4.96359	225.463	5.81866e-51	1.8525e-48	773	1038	754	832	655	267	233	276	226	226	810.4	245.6
Mad1l1	-1.65111	3.00743	88.867	4.2227e-21	2.89916e-19	110	143	95	133	90	35	38	38	29	31	114.2	34.2
Espnl	-1.65377	3.61166	82.888	8.68377e-20	5.33118e-18	94	104	108	117	96	37	30	33	27	29	103.8	31.2
Mettl16	-1.67001	5.26985	56.0538	7.05155e-14	2.51424e-12	476	616	546	715	655	130	183	175	189	211	601.6	177.6
Hist1h3d	-1.67271	4.84086	10.8144	0.00100714	0.00720912	229	573	155	557	391	31	148	63	107	183	381	106.4
Syne3	-1.67365	5.67322	118.485	1.35805e-27	1.38406e-25	546	853	473	637	418	201	192	164	164	138	585.4	171.8
Iigp1	-1.67522	2.2671	28.1062	1.14839e-07	1.85766e-06	164	85	146	215	66	51	35	50	32	29	135.2	39.4
Slc16a6	-1.68303	4.89807	75.3007	4.04223e-18	2.16082e-16	414	529	401	418	327	96	147	150	114	105	417.8	122.4
Chst7	-1.68307	1.83001	78.8402	6.73424e-19	3.85169e-17	129	118	109	150	86	48	39	42	28	18	118.4	35
Mcm7	-1.70364	6.11733	24.9618	5.84776e-07	8.47278e-06	512	1191	470	1200	913	108	288	201	228	370	857.2	239
Pole	-1.70773	5.60948	21.464	3.60542e-06	4.51318e-05	428	1068	347	865	683	86	281	132	224	232	678.2	191
Il18rap	-1.7091	4.65815	124.557	6.36359e-29	7.08782e-27	313	457	287	363	248	100	96	130	96	63	333.6	97
Ydjc	-1.71099	4.59015	48.9045	2.68732e-12	8.11746e-11	190	328	205	355	237	49	84	83	66	90	263	74.4
Gm12250	-1.71143	2.30282	24.9387	5.9182e-07	8.56794e-06	179	145	151	323	116	60	33	76	57	38	182.8	52.8
Cd72	-1.71459	3.86671	28.3044	1.0366e-07	1.69282e-06	140	149	66	205	95	45	44	21	41	34	131	37
Nme4	-1.71551	3.41471	98.1008	3.97621e-23	3.19304e-21	123	198	136	164	128	49	42	51	40	34	149.8	43.2
6530402F18Rik	-1.7687	2.64804	48.4168	3.446e-12	1.02712e-10	222	249	183	321	207	38	55	90	88	59	236.4	66
P2ry6	-1.77055	5.73792	118.555	1.31045e-27	1.34316e-25	705	931	709	861	499	213	199	290	214	119	741	207
Dhfr	-1.77537	3.94078	20.1851	7.02999e-06	8.29217e-05	100	270	79	289	213	21	62	50	53	71	190.2	51.4
Inppl1	-1.77564	7.16921	288.722	9.44212e-65	4.52919e-62	1942	2782	2172	3208	2281	641	774	714	782	531	2477	688.4
Zfp36	-1.77591	8.00517	132.794	1.00305e-30	1.20688e-28	9379	9851	10649	9592	5709	2712	2782	2923	2444	1584	9036	2489
D8Ertd82e	-1.78115	6.39554	172.332	2.28959e-39	4.26788e-37	1293	2315	1576	1812	1346	421	392	505	516	438	1668.4	454.4
Galk1	-1.78929	4.87539	109.764	1.10354e-25	1.00764e-23	480	690	473	597	377	121	154	161	118	147	523.4	140.2
Adgrl2	-1.79291	5.73673	226.005	4.43171e-51	1.42353e-48	1158	1444	1133	1294	930	410	292	348	343	239	1191.8	326.4
Cst7	-1.79671	3.32901	67.3746	2.24527e-16	1.03162e-14	225	189	245	178	148	33	57	50	79	47	197	53.2
Pcyox1l	-1.79766	3.67878	53.6514	2.39409e-13	8.1025e-12	92	158	54	149	104	26	26	32	29	37	111.4	30
Per2	-1.79969	3.0304	63.7744	1.39514e-15	5.92579e-14	97	122	87	121	81	19	32	25	37	24	101.6	27.4
Stap1	-1.80076	6.10308	71.5881	2.65155e-17	1.31757e-15	1472	1921	1784	2222	1513	411	499	427	521	511	1782.4	473.8
Fgd2	-1.82021	4.3167	91.9591	8.84878e-22	6.4442e-20	166	291	160	250	215	50	80	51	58	51	216.4	58
Mafb	-1.82673	4.96687	69.5664	7.38845e-17	3.54409e-15	329	179	174	176	84	52	34	69	48	45	188.4	49.6
Gpr65	-1.82952	5.35209	94.3922	2.58804e-22	1.96429e-20	418	621	744	730	604	142	124	217	195	156	623.4	166.8
Eno3	-1.83102	4.18047	128.957	6.93181e-30	8.04447e-28	239	392	251	293	260	66	91	76	75	72	287	76
Stab1	-1.83228	6.18083	186.147	2.20544e-42	4.86766e-40	1038	1160	1405	1026	766	367	276	297	248	231	1079	283.8
Xdh	-1.83399	5.65415	100.193	1.3827e-23	1.14354e-21	1355	928	1290	946	425	296	286	252	273	178	988.8	257
Fnbp1l	-1.84124	6.18912	181.609	2.1581e-41	4.43655e-39	1423	2057	1157	2165	1507	409	501	453	463	371	1661.8	439.4
Neo1	-1.84663	4.02892	77.6553	1.22689e-18	6.9183e-17	231	457	254	353	277	128	66	102	55	65	314.4	83.2
Phf2	-1.8664	4.23712	140.634	1.93458e-32	2.58731e-30	170	281	205	247	193	55	51	76	67	38	219.2	57.4
Pip5k1b	-1.90436	3.81194	90.919	1.49676e-21	1.05791e-19	220	352	325	364	250	49	77	103	78	72	302.2	75.8
Abcb4	-1.91352	3.38642	55.6581	8.62376e-14	3.03273e-12	123	152	158	164	92	60	24	42	32	16	137.8	34.8
Gm12185	-1.91408	1.8667	29.216	6.47412e-08	1.08787e-06	141	115	149	183	87	47	33	23	40	24	135	33.4
Ccl12	-1.91419	5.29093	89.0982	3.75702e-21	2.59429e-19	2140	1453	2712	1933	1207	539	409	547	518	346	1889	471.8
Cd300e	-1.91504	2.94184	90.3196	2.0264e-21	1.41556e-19	244	169	238	250	146	44	59	65	51	42	209.4	52.2
Cfh	-1.91543	3.36587	59.7988	1.05069e-14	4.10419e-13	169	180	143	270	161	60	40	41	54	37	184.6	46.4
Pdk3	-1.92265	4.08299	90.8061	1.58463e-21	1.11563e-19	299	374	264	393	284	74	79	76	91	80	322.8	80
Il1f6	-1.92578	1.8632	40.4496	2.0175e-10	4.87452e-09	145	88	265	101	73	41	24	45	26	28	134.4	32.8
Spn	-1.9528	2.61421	90.6412	1.72235e-21	1.21022e-19	172	130	183	141	91	33	29	50	46	18	143.4	35.2
Ngfrap1	-1.95351	3.52818	73.8996	8.21928e-18	4.30417e-16	166	298	227	229	214	43	70	65	51	48	226.8	55.4
Ifi47	-1.95451	4.12665	36.0935	1.88075e-09	3.93153e-08	852	500	913	905	353	220	115	261	190	83	704.6	173.8
Otud1	-1.96402	2.75058	62.4678	2.7083e-15	1.1148e-13	124	192	62	217	68	29	37	38	27	26	132.6	31.4
Zbed3	-1.97124	3.18897	52.8381	3.6221e-13	1.20656e-11	86	147	92	153	117	18	24	36	43	24	119	29
Ttc39b	-1.97536	3.56015	122.667	1.64943e-28	1.78734e-26	232	397	251	329	226	93	53	92	71	40	287	69.8
Slfn8	-1.97915	5.69461	71.2424	3.15931e-17	1.55485e-15	2315	1651	2886	2372	1316	672	414	640	500	312	2108	507.6
St8sia4	-1.98264	5.6018	166.786	3.72522e-38	6.60189e-36	536	622	426	561	347	104	108	148	131	102	498.4	118.6
Pyhin1	-1.98269	4.32322	21.2332	4.06656e-06	5.03609e-05	988	374	1071	893	345	311	94	219	179	83	734.2	177.2
Hist1h2af	-1.99582	3.072	10.2231	0.00138689	0.00959149	85	177	29	130	96	5	40	10	26	35	103.4	23.2
Ppm1l	-2.0198	3.67618	215.317	9.50619e-49	2.84995e-46	276	292	297	353	240	82	62	95	68	37	291.6	68.8
BC018473	-2.06704	5.41107	92.8316	5.69396e-22	4.20628e-20	954	1447	1169	1424	983	134	279	283	323	299	1195.4	263.6
Asb4	-2.07111	4.08993	35.3617	2.7382e-09	5.58127e-08	104	270	104	271	233	25	50	27	47	66	196.4	43
Sipa1l1	-2.07863	5.01265	147.2	7.09629e-34	1.03779e-31	1295	790	1011	880	516	254	174	252	210	121	898.4	202.2
Cd48	-2.08187	3.79833	208.997	2.27317e-47	6.43933e-45	227	279	219	300	207	41	68	58	71	38	246.4	55.2
Cd300ld	-2.0904	4.72439	301.135	1.8646e-67	9.44801e-65	614	526	733	545	355	119	96	140	150	105	554.6	122
Mmp13	-2.09208	6.81171	19.3143	1.10872e-05	0.000125827	5589	4423	7293	5568	2476	2367	643	1695	638	387	5069.8	1146
Batf2	-2.09924	2.1419	56.6397	5.23448e-14	1.88693e-12	257	150	196	312	106	50	40	52	46	34	204.2	44.4
Galnt1	-2.10189	3.62358	197.098	8.97608e-45	2.15282e-42	197	320	224	310	204	48	52	60	57	57	251	54.8
Clec12a	-2.11713	4.0637	76.3862	2.33281e-18	1.28326e-16	307	538	301	645	415	79	104	73	104	111	441.2	94.2
Mmd	-2.12263	6.31022	315.574	1.33363e-70	7.49665e-68	1070	1855	1151	1683	1225	275	348	335	309	250	1396.8	303.4
Tubb2a	-2.13334	2.13659	63.2575	1.81374e-15	7.64958e-14	235	170	227	134	65	43	35	45	35	19	166.2	35.4
Fyb	-2.14178	7.33825	332.537	2.69249e-74	1.7938e-71	3794	4615	4377	5164	3287	1015	951	964	960	661	4247.4	910.2
Shmt1	-2.14656	4.86517	53.7715	2.25213e-13	7.67258e-12	327	698	397	752	563	81	127	120	111	137	547.4	115.2
Zfp36l1	-2.14832	5.82249	184.679	4.61074e-42	1.00531e-39	1312	1604	1406	1617	982	331	284	410	299	169	1384.2	298.6
Hist1h3a	-2.17203	4.84331	23.465	1.27208e-06	1.74474e-05	318	750	252	575	465	31	130	62	112	139	472	94.8
Slfn1	-2.1915	1.64598	12.5604	0.000394008	0.00314089	176	40	320	99	31	39	14	44	26	13	133.2	27.2
Rcsd1	-2.20007	4.41849	110.991	5.94508e-26	5.51238e-24	462	726	457	693	577	97	126	136	137	108	583	120.8
Hook1	-2.20434	3.26294	210.74	9.46925e-48	2.7037e-45	134	198	141	181	136	22	34	34	33	38	158	32.2
Ocrl	-2.23194	3.35685	208.359	3.13221e-47	8.66802e-45	255	267	251	235	168	53	39	51	56	37	235.2	47.2
Phf11b	-2.24282	2.58723	37.9761	7.16162e-10	1.59632e-08	271	130	308	335	92	67	26	52	52	27	227.2	44.8
Gcat	-2.25115	3.26369	65.7443	5.13401e-16	2.28308e-14	162	277	151	245	195	28	45	35	53	42	206	40.6
Apol9b	-2.26369	1.9034	34.7862	3.67973e-09	7.36274e-08	138	97	176	304	77	26	21	30	51	24	158.4	30.4
Cd33	-2.27858	6.42974	114.813	8.64767e-27	8.45404e-25	1343	2409	1533	1689	1403	259	392	356	394	237	1675.4	327.6
Cntnap1	-2.31276	1.99573	73.0871	1.24054e-17	6.37565e-16	155	175	134	203	151	26	27	31	43	29	163.6	31.2
Sorl1	-2.33352	4.20716	230.023	5.89176e-52	1.96261e-49	202	259	214	317	180	45	52	42	41	38	234.4	43.6
Traf4	-2.34965	2.56633	127.453	1.47861e-29	1.68872e-27	82	146	90	117	127	28	21	19	16	21	112.4	21
Glrx	-2.39878	4.28715	144.116	3.35088e-33	4.69071e-31	720	479	918	570	310	137	75	152	119	56	599.4	107.8
Rassf2	-2.40756	5.50452	257.561	5.83603e-58	2.30722e-55	505	645	331	521	334	74	108	87	87	59	467.2	83
Mfsd2a	-2.4193	2.42043	66.3705	3.7365e-16	1.68241e-14	107	215	156	181	161	22	29	37	24	32	164	28.8
Smco4	-2.42291	2.70405	137.595	8.93779e-32	1.14429e-29	180	211	142	200	151	22	29	36	27	40	176.8	30.8
Msr1	-2.44515	6.36725	162.868	2.67395e-37	4.58086e-35	3749	2390	4153	3624	1991	637	460	762	559	358	3181.4	555.2
Gm17296	-2.46019	3.80236	218.483	1.93813e-49	5.90901e-47	160	327	222	254	221	49	50	43	39	24	236.8	41
Bambi-ps1	-2.48123	3.08484	123.05	1.35975e-28	1.49142e-26	225	238	259	376	187	25	48	63	49	32	257	43.4
Stk3	-2.49193	3.84669	284.673	7.19896e-64	3.27835e-61	380	420	569	390	314	106	69	75	70	31	414.6	70.2
Ccdc116	-2.50135	3.9035	74.0739	7.52449e-18	3.95184e-16	139	264	205	197	151	16	40	34	42	26	191.2	31.6
Ddx60	-2.5212	3.85658	123.891	8.89933e-29	9.85115e-27	607	510	559	804	368	67	80	105	133	79	569.6	92.8
Gbp9	-2.55422	3.95519	41.7782	1.02235e-10	2.56845e-09	594	416	637	629	226	130	56	114	85	24	500.4	81.8
Gas7	-2.55905	8.68044	120.291	5.46182e-28	5.71205e-26	10219	11137	9971	11083	7204	857	1839	1430	1616	1901	9922.8	1528.6
Cdk5r1	-2.58093	2.40988	121.893	2.43671e-28	2.61681e-26	134	261	234	143	75	39	20	27	24	20	169.4	26
Slc16a7	-2.59801	2.53271	204.904	1.77716e-46	4.7011e-44	118	134	106	107	89	16	14	30	22	5	110.8	17.4
Psd3	-2.5998	3.86801	299.085	5.2121e-67	2.60431e-64	460	422	446	571	351	77	82	79	56	56	450	70
Xk	-2.60552	4.33822	280.712	5.25381e-63	2.30501e-60	288	443	383	407	333	46	58	73	63	49	370.8	57.8
Tmc3	-2.60891	1.49983	129.489	5.2997e-30	6.23078e-28	92	89	167	127	76	21	11	18	18	16	110.2	16.8
Rab3il1	-2.70107	4.40161	193.592	5.22754e-44	1.21333e-41	107	167	103	126	120	14	21	23	19	14	124.6	18.2
Tmem176a	-2.73087	4.26424	252.494	7.42658e-57	2.75442e-54	483	557	479	540	428	90	61	78	64	62	497.4	71
Egfl7	-2.73253	2.15817	110.623	7.15694e-26	6.602e-24	91	160	68	114	128	22	13	18	21	8	112.2	16.4
Megf9	-2.73835	2.29495	140.796	1.78298e-32	2.39345e-30	124	158	159	192	146	28	24	29	21	10	155.8	22.4
Tgtp2	-2.7409	1.21753	79.2256	5.5407e-19	3.18422e-17	121	85	121	193	87	22	14	20	21	9	121.4	17.2
Tmem176b	-2.77352	6.45869	548.203	3.09612e-121	6.18811e-118	2299	2752	2489	3253	2316	394	307	411	401	309	2621.8	364.4
Luzp1	-2.77838	4.4293	231.279	3.13623e-52	1.06442e-49	499	547	549	756	458	83	58	92	111	48	561.8	78.4
Zfp704	-2.81853	4.57665	175.455	4.76317e-40	9.2627e-38	268	444	261	331	260	39	42	64	46	22	312.8	42.6
Ccnd2	-2.83382	6.23191	94.6307	2.29431e-22	1.74873e-20	2869	2593	2985	2269	1515	443	252	418	342	184	2446.2	327.8
Dab2	-2.85291	8.60272	316.134	1.0071e-70	5.75105e-68	12512	12395	15831	12550	8449	2297	1475	1824	1584	954	12347.4	1626.8
Il16	-2.93749	2.87856	173.056	1.59127e-39	2.99725e-37	215	185	187	157	122	23	35	15	20	13	173.2	21.2
Cd300lb	-2.95321	5.37655	183.08	1.03034e-41	2.16768e-39	280	320	253	264	135	22	38	49	28	15	250.4	30.4
Nfix	-2.9995	4.48438	254.247	3.08016e-57	1.15429e-54	383	550	428	720	469	81	39	88	69	32	510	61.8
Lgals3bp	-3.00415	7.41907	284.948	6.27127e-64	2.8925e-61	4878	4297	5982	6107	3395	629	483	725	753	345	4931.8	587
Spry2	-3.01172	2.43757	168.03	1.99286e-38	3.56692e-36	180	190	181	160	100	31	13	27	16	8	162.2	19
Gm7609	-3.01192	1.64596	85.9745	1.82274e-20	1.19444e-18	100	90	138	129	55	9	4	18	12	15	102.4	11.6
Ccl9	-3.01234	7.97893	143.866	3.80125e-33	5.30053e-31	9915	11688	9048	13423	8843	847	1376	1232	1033	1514	10583.4	1200.4
Tdrkh	-3.01539	1.9635	144.803	2.37107e-33	3.37161e-31	104	158	116	139	89	19	4	20	21	7	121.2	14.2
Adgrl1	-3.04943	3.40961	168.744	1.39147e-38	2.50298e-36	149	286	145	287	184	13	28	29	31	19	210.2	24
Nt5dc2	-3.09398	5.30012	67.9212	1.70164e-16	7.91954e-15	758	1325	551	1143	872	36	129	90	130	119	929.8	100.8
Trim30c	-3.09996	1.90021	50.6031	1.13066e-12	3.54635e-11	211	85	198	213	74	20	11	23	24	8	156.2	17.2
Pilra	-3.11812	2.90655	183.864	6.9455e-42	1.48733e-39	364	232	457	430	295	26	28	59	50	32	355.6	39
Il12b	-3.13424	2.74965	79.253	5.46453e-19	3.14547e-17	425	260	251	465	272	37	53	33	22	33	334.6	35.6
Cp	-3.14875	4.46946	29.726	4.97637e-08	8.48757e-07	1159	1063	968	1440	759	245	70	139	95	43	1077.8	118.4
Palld	-3.15236	3.16295	179.586	5.96787e-41	1.19278e-38	168	178	103	217	120	11	25	20	14	13	157.2	16.6
Mef2c	-3.17158	6.3479	477.449	7.67251e-106	1.02232e-102	1167	2049	1256	1741	1449	157	152	194	185	126	1532.4	162.8
Igf1r	-3.17947	4.50871	144.814	2.35874e-33	3.36739e-31	617	1087	669	801	653	60	46	76	43	150	765.4	75
Them6	-3.22894	3.78411	206.22	9.17236e-47	2.48109e-44	218	401	243	375	277	21	38	40	35	20	302.8	30.8
C130026I21Rik	-3.29619	2.98168	71.3284	3.0245e-17	1.49258e-15	406	262	466	302	178	26	29	49	36	16	322.8	31.2
Cbx6	-3.32199	3.75815	249.596	3.18123e-56	1.15604e-53	130	261	132	197	206	26	19	16	18	10	185.2	17.8
Neurl3	-3.32954	4.253	375.55	1.15827e-83	9.47042e-81	642	868	628	788	495	68	54	76	74	49	684.2	64.2
Arc	-3.33417	2.02498	256.401	1.04491e-57	4.08605e-55	128	148	134	137	80	9	12	14	16	7	125.4	11.6
Cd69	-3.35561	5.09649	181.462	2.32333e-41	4.7491e-39	1181	1507	1771	1815	1077	142	122	186	142	90	1470.2	136.4
Ccdc88c	-3.37036	2.72871	184.246	5.73243e-42	1.23491e-39	96	140	93	108	118	5	11	11	15	9	111	10.2
Adgre1	-3.38158	5.92259	467.198	1.30493e-103	1.61883e-100	2574	2320	2597	3077	2020	204	208	299	283	161	2517.6	231
Notch1	-3.40783	2.90286	173.738	1.12902e-39	2.14909e-37	403	449	261	359	241	25	37	39	28	23	342.6	30.4
Rnase4	-3.40995	4.14352	322.79	3.57378e-72	2.21673e-69	363	473	335	465	291	31	48	32	40	20	385.4	34.2
1810011O10Rik	-3.4517	2.35638	247.895	7.46995e-56	2.66078e-53	116	126	183	172	97	7	13	16	13	10	138.8	11.8
Itsn1	-3.48355	5.31776	325.393	9.68805e-73	6.22388e-70	1089	1295	1112	1647	1206	86	119	103	147	86	1269.8	108.2
Mx1	-3.48636	4.03663	51.7888	6.18023e-13	2.01031e-11	717	426	635	878	299	99	41	41	54	16	591	50.2
Pf4	-3.48784	4.20184	143.278	5.10912e-33	7.09675e-31	669	728	515	648	499	86	47	63	27	37	611.8	52
Card11	-3.49149	4.60121	230.862	3.86624e-52	1.29992e-49	344	666	362	435	344	27	40	38	35	38	430.2	35.6
C5ar1	-3.50534	7.22707	393.429	1.48367e-87	1.33441e-84	7453	6539	9214	6151	4279	570	540	661	488	494	6727.2	550.6
Ifi27l2a	-3.5658	2.84259	94.6361	2.28803e-22	1.74765e-20	116	205	76	343	93	10	20	16	12	7	166.6	13
Mrc1	-3.63961	1.7854	157.509	3.96187e-36	6.42038e-34	112	124	82	97	75	5	8	6	16	2	98	7.4
Igf1	-3.6707	6.42902	138.514	5.62646e-32	7.2812e-30	1892	2921	1868	3195	2215	76	212	142	194	240	2418.2	172.8
Ephb2	-3.71166	2.32472	159.551	1.41858e-36	2.34105e-34	83	178	80	88	100	13	5	6	8	6	105.8	7.6
Gbp4	-3.79137	1.13373	37.8487	7.64483e-10	1.69772e-08	128	48	116	114	34	9	6	5	6	3	88	5.8
E130012A19Rik	-3.79604	3.08055	201.534	9.66261e-46	2.44804e-43	167	271	194	276	224	5	21	12	18	20	226.4	15.2
Trim30d	-3.79732	2.42841	76.6366	2.05493e-18	1.13387e-16	257	84	253	323	113	12	8	30	16	5	206	14.2
Ms4a6c	-3.85583	2.94508	183.06	1.04069e-41	2.17673e-39	426	280	285	667	351	27	22	31	41	13	401.8	26.8
Trim30a	-3.87992	6.03795	197.592	7.00416e-45	1.69115e-42	2898	1877	3685	3237	1668	237	113	190	238	89	2673	173.4
Arhgef3	-3.90835	2.63262	226.974	2.72502e-51	8.91231e-49	240	333	217	465	297	15	17	21	27	18	310.4	19.6
Frmd6	-3.91075	1.82306	278.982	1.25168e-62	5.42535e-60	116	203	141	187	124	11	4	13	12	8	154.2	9.6
Cyp27a1	-4.1479	2.82244	234.797	5.36098e-53	1.87249e-50	144	141	112	96	64	9	7	4	7	2	111.4	5.8
Tnfsf10	-4.27073	1.89793	93.4978	4.06662e-22	3.03528e-20	231	136	263	359	85	14	9	13	9	6	214.8	10.2
Tnip3	-4.28917	5.43805	662.038	5.38441e-146	1.61425e-142	2523	2758	2151	2623	1617	105	117	160	88	92	2334.4	112.4
Zfhx3	-4.33678	2.63513	161.045	6.68696e-37	1.12416e-34	173	133	114	139	91	7	4	7	8	4	130	6
Egr1	-4.45279	0.852396	180.805	3.2339e-41	6.53612e-39	97	115	159	85	69	6	4	7	3	2	105	4.4
Fcgr1	-4.5504	4.76734	224.866	7.85454e-51	2.47873e-48	1537	1048	1342	1314	632	70	27	56	65	21	1174.6	47.8
Serpinb6b	-4.59475	2.76612	394.571	8.37237e-88	7.92643e-85	170	194	197	183	120	8	4	4	10	7	172.8	6.6
Lgalsl	-4.67083	1.31444	193.858	4.57461e-44	1.06868e-41	60	122	86	91	84	2	1	4	6	3	88.6	3.2
Serpinb1a	-4.73229	1.72387	108.337	2.26734e-25	2.02406e-23	122	102	99	45	43	5	1	2	5	1	82.2	2.8
Tm7sf3	-4.79061	2.61078	378.669	2.42569e-84	2.02945e-81	180	283	158	203	182	5	11	7	5	6	201.2	6.8
Nox1	-4.84383	1.19118	169.132	1.14512e-38	2.0702e-36	119	128	85	227	120	4	3	4	8	3	135.8	4.4
Itga6	-4.92552	3.99156	305.905	1.70345e-68	8.88165e-66	239	348	223	341	190	13	12	8	4	4	268.2	8.2
Clstn1	-5.17283	3.99895	880.715	1.52796e-193	7.85282e-190	480	667	498	579	403	18	11	15	8	16	525.4	13.6
A1cf	-5.20932	1.74072	465.555	2.97181e-103	3.56379e-100	189	206	275	266	157	5	3	5	4	10	218.6	5.4
Tifab	-5.26723	1.98945	244.754	3.6148e-55	1.27496e-52	108	64	122	77	60	3	2	2	3	0	86.2	2
Svil	-5.34339	1.99724	608.91	1.93167e-134	4.34336e-131	133	156	140	140	101	7	0	0	6	2	134	3
Lipg	-5.47528	7.62777	350.202	3.82885e-78	2.70092e-75	16282	14648	14505	16455	9979	421	223	387	278	225	14373.8	306.8
Il10	-5.54633	0.618843	155.198	1.26744e-35	1.99989e-33	82	149	69	171	65	3	1	0	3	3	107.2	2
LOC100041057	-5.70473	1.6012	187.03	1.41468e-42	3.14164e-40	213	151	236	143	84	0	5	3	2	4	165.4	2.8
Zeb1	-5.70883	0.905588	181.797	1.96367e-41	4.06006e-39	107	62	132	193	90	2	1	4	2	1	116.8	2
Endod1	-5.78897	1.57297	120.982	3.85647e-28	4.0806e-26	136	106	127	106	37	2	3	3	0	0	102.4	1.6
LOC102638047	-5.86944	1.56445	103.653	2.41077e-24	2.065e-22	255	149	230	168	98	3	1	3	6	1	180	2.8
Sema5a	-6.17588	2.60702	398.072	1.44767e-88	1.4467e-85	143	173	175	179	138	3	1	1	3	2	161.6	2
Serpinb2	-6.28893	0.879537	62.7721	2.32064e-15	9.61838e-14	232	42	358	73	32	1	1	1	4	1	147.4	1.6
Eif4e3	-6.33185	1.19091	318.182	3.60584e-71	2.09232e-68	104	92	88	124	70	0	0	0	4	1	95.6	1
Slc28a2	-7.09	2.94459	837.901	3.10385e-184	1.24071e-180	621	578	511	701	306	2	6	3	4	3	543.4	3.6
Cd300c2	-7.22855	1.48692	330.223	8.59381e-74	5.62129e-71	79	76	123	92	49	0	2	0	0	0	83.8	0.4
Arl5c	-7.23532	3.98491	1277.38	9.31187e-280	1.67502e-275	1408	1349	1185	1402	957	5	12	9	7	6	1260.2	7.8
B4galt6	-7.68491	5.24588	1059.63	1.96113e-232	2.35178e-228	928	1116	1028	1176	854	5	1	5	9	3	1020.4	4.6
C1qb	-7.897	3.87449	680.987	4.07691e-150	1.33337e-146	602	496	512	714	370	2	5	0	1	2	538.8	2
C1qc	-8.13732	3.20282	397.894	1.5823e-88	1.53851e-85	258	290	187	420	224	1	0	0	0	3	275.8	0.8
Hdac9	-8.28019	2.7105	615.244	8.09426e-136	1.94133e-132	296	322	297	365	233	1	0	2	1	0	302.6	0.8
Maf	-8.43211	5.08002	739.863	6.41911e-163	2.30934e-159	780	861	646	949	630	2	2	3	0	3	773.2	2
Clec10a	-9.26962	2.79277	341.037	3.79272e-76	2.57447e-73	188	278	145	273	167	0	0	1	0	0	210.2	0.2
Nck2	-9.65921	2.26911	350.947	2.63534e-78	1.89618e-75	78	112	117	131	89	0	0	0	0	0	105.4	0

## Sheet: Cas9+LPSvsCas9
Supplemental Table 1. Lists of differentially expressed genes in Mst1/2 double knockout clone N5 with or without LPS stimulation. The genes were selected by these criteria: average RNA transcript reads in either N5 or WT iBMDMs>100, log2-fold change>1 or <-1, false discovery rate (FDR)<0.01.
gene	log2FC	logCPM	LR	PValue	FDR	Cas9LPSAS6Cas9LPS_A	Cas9LPSBS16Cas9LPS_B	Cas9LPSCS26Cas9LPS_C	Cas9LPSDS36Cas9LPS_D	Cas9LPSES46Cas9LPS_E	Cas9AS1Cas9_A	Cas9BS11Cas9_B	Cas9CS21Cas9_C	Cas9DS31Cas9_D	Cas9ES41Cas9_E	Cas9+LPS average reads	Cas9 average reads
Il6	14.0713	7.71174	534.005	3.79817e-118	2.48442e-115	6286	3781	9841	5047	3008	0	1	0	0	0	5592.6	0.2
Nos2	11.6028	8.32392	1650.01	0	0	5216	3723	3685	6658	3294	1	1	0	1	4	4515.2	1.4
Il1b	11.3443	8.20764	1140.37	5.56799e-250	2.50392e-246	8587	5410	6132	8129	5080	3	6	0	0	4	6667.6	2.6
Il1a	11.2367	6.81053	1169.61	2.45878e-256	1.26367e-252	3433	2809	4227	4409	2676	1	0	0	5	1	3510.8	1.4
Gbp5	11.1907	7.27485	851.68	3.13611e-187	4.90543e-184	3551	2274	3420	3853	1824	0	2	0	0	4	2984.4	1.2
Serpinb2	10.0847	0.879537	92.0957	8.25837e-22	3.45469e-20	232	42	358	73	32	0	0	0	0	0	147.4	0
Cxcl3	9.99663	3.1549	499.743	1.081e-110	6.07656e-108	130	91	137	181	122	0	0	0	0	0	132.2	0
Slfn1	9.93414	1.64598	89.8906	2.51702e-21	1.02901e-19	176	40	320	99	31	0	0	0	0	0	133.2	0
Lcn2	9.8647	7.41135	73.6833	9.17133e-18	2.99408e-16	3199	1276	3126	1389	595	3	0	7	0	0	1917	2
Csf3	9.57808	5.12615	612.249	3.62773e-135	3.43451e-132	1234	698	1697	725	543	1	1	0	4	0	979.4	1.2
Cd69	9.49583	5.09649	632.425	1.48416e-139	1.48317e-136	1181	1507	1771	1815	1077	0	2	1	4	3	1470.2	2
Cxcl10	9.46703	10.5564	553.369	2.32861e-122	1.74529e-119	41001	40250	48793	48444	30697	86	44	30	100	51	41837	62.2
Ifi205	9.44416	3.41476	162.643	2.99317e-37	2.58852e-35	363	115	312	271	80	0	0	0	1	0	228.2	0.2
Il12b	9.37292	2.74965	272.716	2.90453e-61	5.44237e-59	425	260	251	465	272	0	0	0	0	2	334.6	0.4
Rsad2	9.35677	11.0461	394.084	1.06875e-87	3.88376e-85	47825	28868	59149	43341	18228	79	44	31	109	47	39482.2	62
Batf2	9.30225	2.1419	318.105	3.74693e-71	8.92711e-69	257	150	196	312	106	0	1	0	0	0	204.2	0.2
Il1f9	9.17759	3.50228	193.584	5.24801e-44	5.77378e-42	217	92	485	98	64	1	0	0	0	0	191.2	0.2
Serpina3f	9.06326	2.66894	283.828	1.10032e-63	2.18702e-61	191	135	198	255	89	0	1	0	0	0	173.6	0.2
Gbp6	8.92234	2.90605	288.742	9.34607e-65	1.92134e-62	171	105	231	188	90	0	0	1	0	0	157	0.2
Cxcl2	8.91023	9.67276	552.3	3.97882e-122	2.86284e-119	11768	9931	23623	11177	7623	35	15	67	12	10	12824.4	27.8
Gbp2	8.8788	8.14929	695.984	2.23313e-153	2.86925e-150	4681	3080	5605	5339	2449	8	4	9	17	8	4230.8	9.2
Ccl5	8.71096	7.66632	1302.05	4.05868e-285	3.65037e-281	6399	4585	5890	5540	3030	14	10	7	26	6	5088.8	12.6
Il1f6	8.6945	1.8632	245.028	3.1505e-55	5.03744e-53	145	88	265	101	73	0	1	0	0	0	134.4	0.2
Tnfsf10	8.68307	1.89793	189.24	4.65861e-43	4.98804e-41	231	136	263	359	85	1	0	0	0	1	214.8	0.4
Ifit1	8.67987	9.92969	517.064	1.84252e-114	1.06914e-111	23598	16979	29057	23332	12711	84	34	28	68	55	21135.4	53.8
Tgtp2	8.56536	1.21753	252.346	7.99825e-57	1.3139e-54	121	85	121	193	87	0	0	0	0	1	121.4	0.2
Cish	8.47578	3.28122	526.794	1.40722e-116	8.72863e-114	290	277	266	290	134	0	1	1	0	1	251.4	0.6
Ccrl2	8.20893	5.46956	680.205	6.03104e-150	6.99912e-147	1508	1053	1801	1814	814	6	4	4	5	5	1398	4.8
Il27	8.17815	4.32189	481.735	8.95669e-107	4.53839e-104	771	670	733	1241	593	0	10	1	2	1	801.6	2.8
Mx1	8.03507	4.03663	159.729	1.29704e-36	1.09536e-34	717	426	635	878	299	2	3	0	1	5	591	2.2
Hdc	8.02747	2.90227	640.004	3.33483e-141	3.52865e-138	259	194	252	298	156	1	1	1	1	0	231.8	0.8
Saa3	7.95276	9.17664	497.95	2.65511e-110	1.46954e-107	13589	10001	11486	14091	8724	49	18	138	24	19	11578.2	49.6
Cmpk2	7.74443	10.5055	348.993	7.02055e-78	2.05343e-75	31245	18596	39999	30355	13208	179	100	51	203	111	26680.6	128.8
Edn1	7.73038	4.54711	132.623	1.09302e-30	7.1626e-29	132	182	112	224	97	1	0	0	2	0	149.4	0.6
Mmp13	7.67909	6.81171	154.646	1.6735e-35	1.34587e-33	5589	4423	7293	5568	2476	34	20	52	17	6	5069.8	25.8
Ifit3	7.466	6.77944	383.614	2.03287e-85	6.96521e-83	4492	2689	4230	4414	1976	33	17	10	31	14	3560.2	21
Ifit3b	7.45113	5.17148	384.209	1.50894e-85	5.21977e-83	1298	847	1254	1586	668	9	3	1	11	9	1130.6	6.6
Slfn4	7.32428	4.91171	397.319	2.11139e-88	7.75097e-86	1338	448	1622	1000	476	9	2	7	7	6	976.8	6.2
Ifit1bl1	7.31195	5.66096	152.207	5.70981e-35	4.46557e-33	1947	782	1435	1577	490	16	1	3	13	7	1246.2	8
Ifit2	7.30589	8.8906	432.612	4.39031e-96	1.90296e-93	12345	9410	12968	12565	5819	74	69	52	102	52	10621.4	69.8
Acod1	7.15393	11.9203	885.813	1.19119e-194	2.25549e-191	69136	59822	92640	66856	42772	697	369	545	488	353	66245.2	490.4
Trim30c	7.1525	1.90021	144.235	3.15679e-33	2.34162e-31	211	85	198	213	74	0	1	0	3	1	156.2	1
Lif	6.98939	2.21746	230.802	3.98483e-52	5.87533e-50	169	257	247	162	104	0	2	2	3	0	187.8	1.4
Mx2	6.75236	6.21584	315.408	1.44913e-70	3.32062e-68	1840	1668	1813	1567	1000	24	4	7	30	11	1577.6	15.2
Hcar2	6.58174	5.37145	837.896	3.11248e-184	4.66561e-181	615	580	519	906	575	5	6	9	9	6	639	7
BC018473	6.53127	5.41107	541.751	7.84276e-120	5.42599e-117	954	1447	1169	1424	983	15	18	5	17	13	1195.4	13.6
Mnda	6.28709	3.45144	219.952	9.26335e-50	1.22974e-47	372	184	429	409	158	6	3	1	6	4	310.4	4
Cd40	6.2103	7.18763	862.007	1.78321e-189	3.05489e-186	1275	969	1196	1614	822	14	14	20	25	10	1175.2	16.6
Mir155hg	6.12822	3.92393	366.776	9.42297e-82	2.92242e-79	159	297	267	313	252	1	5	6	1	6	257.6	3.8
Gbp3	6.11217	6.27044	367.013	8.36621e-82	2.61724e-79	1763	1258	1912	1846	870	20	33	13	33	16	1529.8	23
Phlda1	6.06332	6.41727	209.033	2.23326e-47	2.77048e-45	1233	727	2701	647	447	21	17	27	12	11	1151	17.6
Pyhin1	5.94084	4.32322	127.766	1.26266e-29	7.85908e-28	988	374	1071	893	345	20	12	8	19	3	734.2	12.4
Socs3	5.92645	6.99626	891.757	6.07797e-196	1.21478e-192	5675	5840	4479	4729	2878	108	86	62	96	57	4720.2	81.8
Bambi-ps1	5.90239	3.08484	386.623	4.49873e-86	1.58673e-83	225	238	259	376	187	6	5	2	2	7	257	4.4
Ptgs2	5.8877	10.2335	416.353	1.51822e-92	6.06881e-90	25993	19179	38890	24067	16159	512	349	733	326	291	24857.6	442.2
Isg20	5.83582	4.74844	273.446	2.0132e-61	3.79199e-59	811	527	1016	769	364	12	16	13	13	9	697.4	12.6
Gm12185	5.8035	1.8667	150.892	1.10634e-34	8.57792e-33	141	115	149	183	87	1	3	2	6	0	135	2.4
Lipg	5.80206	7.62777	381.13	7.06199e-85	2.39681e-82	16282	14648	14505	16455	9979	212	330	171	359	280	14373.8	270.4
Trim30d	5.69662	2.42841	131.828	1.63136e-30	1.0613e-28	257	84	253	323	113	2	4	5	7	2	206	4
Ccl4	5.67013	9.63669	1107.12	9.35499e-243	3.05959e-239	16210	14280	23296	15712	10015	374	285	436	280	263	15902.6	327.6
Nfkbiz	5.65866	8.31429	1460.19	0	0	7357	8511	11060	8432	5252	201	177	170	158	138	8122.4	168.8
Tmc3	5.63221	1.49983	314.582	2.19275e-70	4.96141e-68	92	89	167	127	76	3	0	5	0	3	110.2	2.2
Serpine1	5.62197	8.55586	1063.27	3.17931e-233	9.53156e-230	11390	13975	12903	16687	8879	240	260	266	273	316	12766.8	271
Apol9b	5.60928	1.9034	133.709	6.32596e-31	4.19894e-29	138	97	176	304	77	2	3	0	9	2	158.4	3.2
Gm12250	5.52263	2.30282	155.741	9.64618e-36	7.83366e-34	179	145	151	323	116	4	1	2	4	9	182.8	4
Tnfaip3	5.43313	7.47143	1037.09	1.55803e-227	4.00368e-224	4281	4488	5327	4705	2757	132	81	137	107	67	4311.6	104.8
Cdc42ep2	5.40412	6.14621	610.339	9.43889e-135	8.70701e-132	855	887	778	781	470	32	31	16	9	6	754.2	18.8
Gbp7	5.38781	6.71102	442.216	3.56501e-98	1.58339e-95	2675	1884	2863	3247	1676	58	47	35	97	70	2469	61.4
Parp14	5.35645	9.44885	578.207	9.20505e-128	7.35913e-125	16562	14979	17639	16040	9608	507	356	278	494	289	14965.6	384.8
Ccl12	5.35247	5.29093	486.232	9.41339e-108	4.98024e-105	2140	1453	2712	1933	1207	71	48	53	41	31	1889	48.8
Usp18	5.34821	7.2784	385.06	9.8481e-86	3.43976e-83	3942	2584	3964	3951	1890	114	74	49	133	50	3266.2	84
AA467197	5.29956	3.76727	183.595	7.95351e-42	8.10582e-40	429	171	441	236	74	13	9	8	1	4	270.2	7
Oasl1	5.2725	9.25779	679.53	8.45736e-150	9.50818e-147	16830	13447	20842	12072	7061	452	354	307	475	302	14050.4	378
6530402F18Rik	5.22651	2.64804	256.749	8.7757e-58	1.48922e-55	222	249	183	321	207	6	4	9	10	4	236.4	6.6
Fas	5.20796	6.3955	1026.74	2.76937e-225	6.64205e-222	1078	1146	1168	1499	910	43	24	42	35	22	1160.2	33.2
Ddx60	5.17704	3.85658	368.174	4.67536e-82	1.4885e-79	607	510	559	804	368	23	10	9	27	13	569.6	16.4
Ccl3	5.10558	10.9756	545.404	1.25836e-120	8.87661e-118	32713	27897	53980	37917	26099	1199	1035	1059	1002	1162	35721.2	1091.4
Arhgef3	5.03861	2.63262	317.967	4.01624e-71	9.50581e-69	240	333	217	465	297	10	12	8	11	9	310.4	10
Traf1	4.98725	6.38774	878.277	5.17885e-193	9.31572e-190	1744	2424	2075	2767	1717	85	75	80	64	55	2145.4	71.8
Ccl7	4.92489	7.98031	598.983	2.78569e-132	2.44434e-129	7184	5841	8558	7170	3941	256	246	234	208	186	6538.8	226
Tarm1	4.84698	3.00493	194.568	3.20172e-44	3.57718e-42	228	137	413	239	143	20	6	10	4	2	232	8.4
Ifih1	4.8028	6.3186	270.777	7.68387e-61	1.40322e-58	1719	1271	2047	1533	803	77	48	43	78	30	1474.6	55.2
Socs1	4.77989	4.46489	485.943	1.08766e-107	5.67097e-105	368	492	324	389	182	13	13	19	11	10	351	13.2
Cfb	4.76395	5.62252	683.462	1.18052e-150	1.41568e-147	2353	1515	1764	2171	1118	77	79	56	72	62	1784.2	69.2
Slfn8	4.67784	5.69461	306.776	1.10028e-68	2.42845e-66	2315	1651	2886	2372	1316	130	68	51	101	82	2108	86.4
Dusp8	4.65147	3.11323	329.108	1.50375e-73	3.78313e-71	173	173	313	174	118	7	8	16	5	3	190.2	7.8
Tnf	4.64492	10.997	726.456	5.28331e-160	7.31047e-157	18934	19359	33131	21048	14565	940	812	1079	802	849	21407.4	896.4
Igtp	4.56546	6.19999	184.041	6.35663e-42	6.51527e-40	2154	1384	2326	2102	1028	108	53	77	104	55	1798.8	79.4
Gm41235	4.49927	4.25352	472.283	1.02082e-104	5.03081e-102	249	270	287	236	170	12	16	7	11	10	242.4	11.2
Cd274	4.47734	7.32544	448.972	1.2071e-99	5.49706e-97	1360	934	1850	1340	550	51	58	56	62	52	1206.8	55.8
Fam46a	4.42963	5.6586	459.152	7.35316e-102	3.43555e-99	859	698	904	944	530	43	30	21	59	38	787	38.2
Phf11b	4.41545	2.58723	113.54	1.64366e-26	9.11128e-25	271	130	308	335	92	12	10	4	12	16	227.2	10.8
Irgm2	4.39881	6.20972	329.317	1.35391e-73	3.43016e-71	1917	1571	2101	2068	1097	103	63	73	98	96	1750.8	86.6
Gbp9	4.36082	3.95519	100.983	9.27819e-24	4.37473e-22	594	416	637	629	226	40	17	21	29	19	500.4	25.2
Il10	4.33747	0.618843	125.072	4.90848e-29	2.96786e-27	82	149	69	171	65	6	5	3	6	7	107.2	5.4
Oasl2	4.30104	6.75955	226.454	3.53666e-51	5.00925e-49	2966	2226	3886	3585	1825	169	120	74	274	127	2897.6	152.8
Gm36043	4.26222	4.71095	205.294	1.4608e-46	1.78754e-44	176	133	225	166	72	5	9	7	13	7	154.4	8.2
Clec2d	4.25381	5.86396	578.585	7.6171e-128	6.22802e-125	711	708	618	809	532	41	26	30	54	36	675.6	37.4
Irgm1	4.19517	7.98489	406.506	2.11174e-90	8.2578e-88	6852	4941	8618	6143	3510	472	284	316	376	273	6012.8	344.2
Nod2	4.17674	6.7819	1249.74	9.45679e-274	6.80435e-270	1760	1624	1952	1730	1112	115	101	92	77	92	1635.6	95.4
Agrn	4.17552	6.44234	291.51	2.33105e-65	4.90419e-63	934	992	930	1211	639	64	47	32	92	38	941.2	54.6
Xaf1	4.16847	5.78345	215.593	8.27465e-49	1.07082e-46	1303	1166	1837	1532	901	99	60	35	112	85	1347.8	78.2
LOC102639982	4.09843	4.63274	378.244	3.00062e-84	9.99541e-82	418	518	536	424	338	29	21	27	33	27	446.8	27.4
Abtb2	4.09159	3.37622	185.233	3.49077e-42	3.64011e-40	142	158	129	162	69	13	9	9	5	4	132	8
Gm8995	4.0747	7.94347	232.945	1.35844e-52	2.0363e-50	7137	4799	9025	6286	3758	577	321	454	347	245	6201	388.8
Slfn5	4.06254	7.73266	205.015	1.68064e-46	2.04958e-44	4932	2968	5858	4248	2209	390	223	183	303	172	4043	254.2
Peli1	4.0192	7.55502	1691.42	0	0	3844	5340	4482	4544	2981	305	283	255	282	252	4238.2	275.4
Ifi47	3.9891	4.12665	123.737	9.61745e-29	5.7956e-27	852	500	913	905	353	39	47	46	48	49	704.6	45.8
Helz2	3.94246	9.30538	376.332	7.82527e-84	2.53623e-81	15185	12419	15449	12737	7161	1064	801	722	1014	690	12590.2	858.2
Cx3cl1	3.91203	4.81814	322.938	3.31816e-72	8.17631e-70	283	381	308	508	373	29	23	38	27	15	370.6	26.4
Hck	3.89559	4.07489	464.819	4.2967e-103	2.03392e-100	697	443	665	676	332	55	33	31	41	38	562.6	39.6
Tm4sf1	3.88742	4.74303	208.208	3.37951e-47	4.16374e-45	317	200	360	189	105	31	4	23	14	10	234.2	16.4
Pde4b	3.86502	6.88094	933.99	4.00913e-205	8.48426e-202	2197	2809	2676	2546	1800	205	166	205	153	145	2405.6	174.8
Tap1	3.84025	6.9759	219.599	1.10616e-49	1.46305e-47	3044	2076	3055	2682	1203	217	156	179	193	133	2412	175.6
Nox1	3.82867	1.19118	131.688	1.75073e-30	1.1369e-28	119	128	85	227	120	18	13	10	7	3	135.8	10.2
Samd9l	3.815	7.2421	321.927	5.50978e-72	1.34844e-69	3018	2251	3823	2860	1692	252	186	182	267	131	2728.8	203.6
Trim34a	3.79446	3.24565	150.653	1.24821e-34	9.65712e-33	238	186	286	340	165	33	13	11	23	12	243	18.4
Pim1	3.78361	7.56744	1112.16	7.53284e-244	2.71001e-240	3269	3844	3248	3465	2079	243	280	244	226	222	3181	243
Trim21	3.78245	6.03798	305.882	1.723e-68	3.75677e-66	1247	1120	1322	1394	784	127	72	96	81	74	1173.4	90
Iigp1	3.76431	2.2671	108.615	1.97083e-25	1.03357e-23	164	85	146	215	66	10	9	9	13	10	135.2	10.2
Gm4070	3.75231	2.48776	104.359	1.68758e-24	8.28272e-23	125	81	161	84	65	11	12	8	7	2	103.2	8
Car13	3.71626	5.42979	339.786	7.10487e-76	1.95118e-73	588	536	701	719	375	39	48	25	59	60	583.8	46.2
Osm	3.71409	4.94103	260.546	1.30461e-58	2.2895e-56	1233	692	2036	988	590	71	103	106	91	67	1107.8	87.6
Cp	3.70418	4.46946	39.0761	4.07598e-10	6.65023e-09	1159	1063	968	1440	759	95	71	112	90	68	1077.8	87.2
Slc28a2	3.70408	2.94459	459.036	7.79303e-102	3.59439e-99	621	578	511	701	306	47	46	51	40	34	543.4	43.6
Adamts4	3.68844	5.17704	86.7704	1.21883e-20	4.77654e-19	180	84	256	130	62	13	20	7	6	11	142.4	11.4
Zc3h12a	3.67824	7.35232	1126.67	5.28584e-247	2.11293e-243	2388	2641	2581	2447	1538	220	214	204	174	144	2319	191.2
Ccl2	3.67816	10.2716	272.28	3.61442e-61	6.73743e-59	20501	22182	28552	25175	16351	1804	2020	1827	1982	1645	22552.2	1855.6
Slfn2	3.6651	7.94866	586.385	1.53165e-129	1.31196e-126	5132	3996	5804	4259	2551	527	321	327	386	245	4348.4	361.2
A1cf	3.65414	1.74072	339.737	7.28018e-76	1.98418e-73	189	206	275	266	157	20	25	10	18	18	218.6	18.2
Pilra	3.64795	2.90655	236.84	1.92224e-53	2.96801e-51	364	232	457	430	295	47	21	34	25	24	355.6	30.2
Trafd1	3.63892	6.26169	270.535	8.67777e-61	1.56096e-58	2540	1969	2523	2574	1328	266	165	175	190	130	2186.8	185.2
Oas1b	3.63481	3.86269	315.5	1.3842e-70	3.19219e-68	232	222	223	305	165	20	18	20	32	7	229.4	19.4
Trim12a	3.63238	4.23866	238.872	6.92927e-54	1.07917e-51	391	286	450	391	210	41	22	30	41	12	345.6	29.2
Ifi203	3.6241	7.02709	197.138	8.79964e-45	9.98032e-43	4204	2955	5304	4388	2502	347	313	203	464	313	3870.6	328
Tlr3	3.59874	6.46928	180.969	2.97822e-41	2.91947e-39	2028	1200	2508	2278	1059	183	128	145	155	169	1814.6	156
Marcksl1	3.56913	8.84864	390.269	7.23167e-87	2.60166e-84	14016	12287	16691	13256	8625	1303	1058	861	1302	1209	12975	1146.6
Lgals9	3.56463	5.82159	103.424	2.70633e-24	1.31749e-22	2046	1330	2232	2224	1062	192	104	61	257	166	1778.8	156
Irf7	3.56104	7.38976	130.084	3.92739e-30	2.50517e-28	4656	2952	4667	4277	2175	465	247	164	555	230	3745.4	332.2
Wfdc17	3.54947	3.38886	149.431	2.3086e-34	1.75962e-32	223	70	167	121	44	18	5	12	7	13	125	11
Stx11	3.54394	4.57182	339.181	9.62352e-76	2.5837e-73	320	344	338	314	183	31	34	39	19	12	299.8	27
Gm6377	3.52622	4.41542	135.802	2.20439e-31	1.50484e-29	149	218	181	221	141	16	17	21	18	11	182	16.6
Egr1	3.52201	0.852396	142.405	7.93008e-33	5.78687e-31	97	115	159	85	69	7	4	12	7	17	105	9.4
Cebpd	3.4942	7.18179	220.758	6.18041e-50	8.29651e-48	2597	2946	1268	2809	2102	301	244	200	210	171	2344.4	225.2
Adora2b	3.48587	3.02498	181.312	2.50618e-41	2.47699e-39	251	130	108	157	83	13	10	11	23	11	145.8	13.6
Csrnp1	3.47068	5.96466	537.451	6.76151e-119	4.50467e-116	1871	1520	2160	1544	856	148	163	191	123	124	1590.2	149.8
Il1rn	3.47033	10.302	133.206	8.14852e-31	5.38881e-29	28380	24838	40751	34490	21215	3079	2935	2098	2811	3259	29934.8	2836.4
Gm7609	3.45877	1.64596	108.028	2.64979e-25	1.3756e-23	100	90	138	129	55	10	9	15	12	2	102.4	9.6
Arid5a	3.43028	4.48715	211.49	6.49969e-48	8.23355e-46	725	753	845	701	395	61	80	42	76	71	683.8	66
Ier3	3.4043	7.20998	257.393	6.35075e-58	1.08797e-55	4039	2829	5810	2719	2003	337	365	386	309	319	3480	343.2
Trex1	3.39632	6.88732	400.42	4.46136e-89	1.68949e-86	3358	3074	3483	3051	1829	351	296	243	319	267	2959	295.2
Rab11fip1	3.37484	7.35399	1040.92	2.28705e-228	6.32914e-225	1937	2994	2684	2854	1995	224	276	238	249	281	2492.8	253.6
Stat2	3.37249	7.30131	426.761	8.23864e-95	3.48698e-92	2561	2259	2296	2531	1402	289	238	153	240	205	2209.8	225
Zc3h12c	3.35794	8.52914	857.739	1.51048e-188	2.47005e-185	3920	5299	4739	4571	3435	508	487	451	412	416	4392.8	454.8
Zeb1	3.3415	0.905588	101.237	8.1597e-24	3.86254e-22	107	62	132	193	90	9	13	6	19	13	116.8	12
Gpr84	3.33855	7.09525	319.511	1.85087e-71	4.43912e-69	3179	3315	4028	4270	3305	547	310	419	293	354	3619.4	384.6
Marcks	3.33348	7.19546	559.258	1.21896e-123	9.33046e-121	2315	2232	2563	2605	1400	348	178	181	258	195	2223	232
Plpp3	3.30667	7.31432	309.4	2.95109e-69	6.55361e-67	316	165	185	278	110	15	21	23	33	19	210.8	22.2
Tnfrsf1b	3.29951	9.95651	1219.91	2.86892e-267	1.7202e-263	18619	16316	22114	19541	10973	2106	1943	1797	1750	1742	17512.6	1867.6
Casp4	3.29208	5.56269	285.056	5.94038e-64	1.18728e-61	583	550	657	645	319	82	40	70	54	48	550.8	58.8
Rnf213	3.29037	10.2127	210.537	1.04875e-47	1.31922e-45	34509	27429	31373	28924	17531	3481	2815	2397	3686	2639	27953.2	3003.6
Hivep2	3.28132	5.64781	379.171	1.8859e-84	6.34086e-82	927	956	979	1108	674	60	137	61	124	119	928.8	100.2
Rtp4	3.27714	6.72484	177.638	1.58944e-40	1.53714e-38	2342	2457	3196	2928	1900	325	229	127	448	259	2564.6	277.6
Bcl3	3.24237	6.74897	552.593	3.43404e-122	2.52128e-119	2088	2158	1855	2003	1443	248	259	232	152	185	1909.4	215.2
Slc7a11	3.19676	9.43532	141.42	1.30225e-32	9.36992e-31	6242	3424	10300	3559	1943	619	570	859	487	335	5093.6	574
Samsn1	3.18255	6.24904	317.785	4.39946e-71	1.03448e-68	1804	1652	2342	1784	1173	218	198	207	198	192	1751	202.6
Trim30a	3.17452	6.03795	142.072	9.37805e-33	6.78842e-31	2898	1877	3685	3237	1668	417	268	280	360	231	2673	311.2
Hivep3	3.16797	9.01055	200.516	1.61177e-45	1.89494e-43	6148	8724	7030	9963	6992	887	961	801	971	981	7771.4	920.2
Mxd1	3.15659	4.56355	271.41	5.59362e-61	1.02671e-58	1048	552	867	852	424	99	87	79	83	92	748.6	88
Il15	3.15282	4.61705	223.739	1.38281e-50	1.89878e-48	488	518	502	583	271	61	61	44	53	58	472.4	55.4
Ddx58	3.14306	7.603	270.669	8.11157e-61	1.47385e-58	4276	3465	5176	4327	2426	582	378	357	626	387	3934	466
Notch1	3.14119	2.90286	155.709	9.80034e-36	7.94093e-34	403	449	261	359	241	57	57	30	29	34	342.6	41.4
Herc6	3.12775	5.34013	211.296	7.16207e-48	9.04079e-46	721	531	750	828	403	75	77	59	89	86	646.6	77.2
Stk40	3.11899	6.47345	735.019	7.25784e-162	1.04443e-158	1909	1719	2117	1733	1088	219	216	206	212	183	1713.2	207.2
Sp140	3.10475	5.23985	208.276	3.26545e-47	4.03704e-45	783	545	832	646	325	112	77	65	82	46	626.2	76.4
Nlrp3	3.10264	8.51088	525.72	2.41001e-116	1.46953e-113	7364	7093	8644	6896	4950	1058	934	1024	724	586	6989.4	865.2
Daxx	3.09346	7.34701	323.989	1.95918e-72	4.86094e-70	4829	3709	4940	4878	2534	567	522	489	549	441	4178	513.6
Nfkbia	3.08517	8.30208	479.281	3.06379e-106	1.53088e-103	5822	6022	6247	6139	3933	781	594	899	613	614	5632.6	700.2
LOC102638047	3.08295	1.56445	42.4809	7.13776e-11	1.26997e-09	255	149	230	168	98	44	19	31	13	6	180	22.6
Fcgr2b	3.07381	5.72652	401.551	2.53089e-89	9.6863e-87	1456	1034	1430	1105	712	168	176	134	125	117	1147.4	144
Trim13	3.03348	3.96949	304.513	3.42432e-68	7.42129e-66	297	344	350	406	279	43	46	51	29	48	335.2	43.4
Phf11d	3.0321	5.75034	189.594	3.89898e-43	4.18715e-41	1371	1071	1694	1761	952	181	172	103	247	174	1369.8	175.4
Parp10	3.0091	6.56203	239.276	5.65704e-54	8.84859e-52	1972	1510	2117	1774	1075	246	242	212	245	161	1689.6	221.2
Ube2l6	2.97273	5.94584	187.664	1.0286e-42	1.08838e-40	981	704	1408	1146	594	148	91	85	166	149	966.6	127.8
Zfp36	2.97106	8.00517	338.463	1.37882e-75	3.64739e-73	9379	9851	10649	9592	5709	1207	948	1173	1426	1249	9036	1200.6
Mndal	2.94833	7.32578	163.049	2.44059e-37	2.12597e-35	3011	2134	4141	2815	1628	387	365	231	436	430	2745.8	369.8
Ifi204	2.94668	6.84333	99.7862	1.69767e-23	7.88071e-22	2994	2045	3549	2962	1648	463	308	284	448	294	2639.6	359.4
Dtx3l	2.93686	7.40471	420.417	1.97977e-93	8.18669e-91	3465	2968	3847	3610	2215	507	403	397	477	430	3221	442.8
Ptges	2.91981	3.79137	143.964	3.61817e-33	2.67834e-31	133	139	74	151	115	33	7	33	8	6	122.4	17.4
Jak2	2.91947	7.24103	253.563	4.34191e-57	7.26533e-55	2229	1849	2349	2261	1243	365	327	291	215	193	1986.2	278.2
H2-Q4	2.91934	4.84953	98.8258	2.75717e-23	1.26198e-21	625	621	610	728	307	83	98	69	103	46	578.2	79.8
Cav1	2.90919	2.2945	147.544	5.96869e-34	4.52062e-32	113	128	96	89	79	21	7	19	16	8	101	14.2
Bst1	2.89035	4.03147	35.8904	2.08738e-09	3.13683e-08	272	78	259	112	50	48	8	35	10	8	154.2	21.8
Bcl2a1d	2.88704	3.3748	187.219	1.28628e-42	1.35704e-40	218	252	197	364	179	46	35	30	43	19	242	34.6
Slamf7	2.88246	4.06782	138.887	4.66247e-32	3.28896e-30	246	166	293	407	123	48	39	20	39	28	247	34.8
Rnf19b	2.87849	7.17676	337.858	1.86753e-75	4.9041e-73	2408	2345	2210	2470	1209	364	335	292	336	194	2128.4	304.2
Dhx58	2.8759	5.22569	317.222	5.83442e-71	1.36298e-68	1075	947	1180	1037	592	176	125	101	155	133	966.2	138
Sp100	2.86423	5.71078	221.424	4.4239e-50	5.96083e-48	1616	1043	1930	1597	896	248	181	176	247	169	1416.4	204.2
Nod1	2.84776	4.34601	94.1296	2.95533e-22	1.28562e-20	501	299	391	462	232	61	57	45	53	59	377	55
Trim36	2.84538	3.36643	176.362	3.01788e-40	2.90298e-38	196	312	173	329	222	34	38	32	34	44	246.4	36.4
LOC102635154	2.83256	3.06863	182.161	1.63499e-41	1.62938e-39	105	120	143	115	87	12	22	11	28	11	114	16.8
Parp9	2.82835	7.08612	256.83	8.42281e-58	1.43611e-55	2695	2243	3263	2955	1708	442	364	295	481	321	2572.8	380.6
Csf1	2.82105	9.45808	579.688	4.3855e-128	3.66914e-125	2963	4180	4024	4047	2594	532	592	636	477	424	3561.6	532.2
Ripk2	2.78935	7.44491	501.372	4.78117e-111	2.73028e-108	1822	2102	1822	2927	1879	311	352	287	320	356	2110.4	325.2
Oas2	2.78472	6.67545	135.685	2.33882e-31	1.59359e-29	2516	2464	2966	2854	1796	413	320	203	641	338	2519.2	383
Tnfaip2	2.7768	10.1017	982.691	1.03922e-215	2.33669e-212	8363	10686	8577	11029	6888	1553	1443	1482	1420	1147	9108.6	1409
Clu	2.75962	5.15475	219.113	1.41205e-49	1.8608e-47	471	405	561	318	219	78	50	74	54	49	394.8	61
Znfx1	2.7585	8.8219	497.035	4.19776e-110	2.28816e-107	8732	7328	9192	8126	4890	1535	1125	968	1244	1086	7653.6	1191.6
Cntnap1	2.73417	1.99573	98.2848	3.62333e-23	1.64587e-21	155	175	134	203	151	38	24	29	24	17	163.6	26.4
C130026I21Rik	2.72612	2.98168	52.1816	5.05989e-13	1.11746e-11	406	262	466	302	178	75	33	72	45	31	322.8	51.2
LOC100041057	2.72525	1.6012	72.2372	1.90829e-17	6.05937e-16	213	151	236	143	84	36	22	44	17	12	165.4	26.2
Dusp16	2.70229	6.15912	602.528	4.71973e-133	4.24492e-130	1729	1702	1781	2235	1478	327	287	315	269	263	1785	292.2
9930111J21Rik1	2.69743	3.19507	98.3574	3.493e-23	1.58868e-21	243	159	285	222	93	47	23	21	42	27	200.4	32
Gm38632	2.69021	4.63042	109.678	1.15274e-25	6.07188e-24	321	469	322	392	353	51	88	56	67	47	371.4	61.8
Arl5c	2.68623	3.98491	377.458	4.45096e-84	1.45571e-81	1408	1349	1185	1402	957	266	188	192	202	193	1260.2	208.2
Tet2	2.6615	7.44445	703.94	4.15768e-155	5.53988e-152	3552	3805	3874	4304	2930	619	651	529	647	645	3693	618.2
Enpp4	2.65525	5.8569	424.343	2.76761e-94	1.15776e-91	1038	1095	1371	1331	757	215	161	193	193	170	1118.4	186.4
Stat1	2.64653	7.63179	221.762	3.7335e-50	5.06855e-48	3206	2049	3090	2889	1588	577	388	434	461	303	2564.4	432.6
Clec4e	2.64221	10.9643	541.042	1.11884e-119	7.59457e-117	17355	16657	24547	17043	12371	4097	2454	3679	2559	2147	17594.6	2987.2
Plaur	2.62958	7.61291	174.931	6.19704e-40	5.88244e-38	3766	2712	4656	2486	1758	686	584	582	425	347	3075.6	524.8
Ikbke	2.60118	7.41986	337.73	1.99191e-75	5.19284e-73	3043	3080	2767	2537	1761	671	486	502	393	266	2637.6	463.6
Pou2f2	2.59904	5.43745	319.882	1.53713e-71	3.73647e-69	888	1005	779	1162	848	158	153	142	177	193	936.4	164.6
Rhbdf2	2.59644	8.30285	471.319	1.65509e-104	7.99918e-102	6528	5728	6940	5940	3744	1118	1046	1050	949	870	5776	1006.6
Zufsp	2.589	3.66176	138.362	6.07227e-32	4.27507e-30	171	183	191	207	97	34	29	23	34	27	169.8	29.4
Plk2	2.56129	9.0094	130.569	3.07699e-30	1.96621e-28	3391	2252	6916	2626	1352	659	419	1018	493	298	3307.4	577.4
Tor3a	2.55917	7.55274	410.719	2.55584e-91	1.01043e-88	3368	2689	3631	3609	2078	631	525	468	579	543	3075	549.2
Cybb	2.5518	8.50781	220.417	7.33537e-50	9.77398e-48	9711	9983	11589	12613	8054	1828	1851	1373	2346	1937	10390	1867
Icosl	2.55075	5.45403	129.036	6.66003e-30	4.21833e-28	555	1093	374	889	620	136	155	106	125	122	706.2	128.8
Nlrc5	2.54707	6.77003	101.387	7.56721e-24	3.59153e-22	2930	2035	3057	2491	1433	454	460	455	441	338	2389.2	429.6
Sp110	2.52498	4.98965	175.736	4.13421e-40	3.94515e-38	719	494	764	579	334	152	94	112	94	77	578	105.8
Nfkbie	2.5218	5.67491	160.042	1.10793e-36	9.3786e-35	550	724	432	758	418	141	112	117	105	59	576.4	106.8
Trim12c	2.51943	4.12433	96.3425	9.66352e-23	4.31869e-21	321	245	353	404	209	80	43	57	65	37	306.4	56.4
Il15ra	2.51504	4.54185	139.685	3.11935e-32	2.20909e-30	293	286	348	384	219	47	56	40	73	64	306	56
Themis2	2.50406	6.1093	64.8227	8.19502e-16	2.28369e-14	1906	1347	2463	1500	611	315	314	224	311	258	1565.4	284.4
Plscr1	2.5032	4.12512	329.044	1.55248e-73	3.8786e-71	265	354	292	373	218	53	56	59	69	42	300.4	55.8
Ptgs2os2	2.4995	3.21676	83.7338	5.66098e-20	2.14604e-18	93	132	166	188	120	19	19	22	22	47	139.8	25.8
Gdap10	2.49156	5.10629	186.408	1.93395e-42	2.03438e-40	314	345	360	349	237	62	43	32	91	71	321	59.8
Atf3	2.49098	8.13048	331.362	4.85404e-74	1.2385e-71	4124	3732	5134	4291	2335	789	723	577	893	660	3923.2	728.4
Slc2a6	2.48519	8.3495	362.35	8.66933e-81	2.62091e-78	3955	3708	3637	4222	2320	981	607	812	597	388	3568.4	677
Irf1	2.48461	6.48481	292.545	1.38664e-65	2.93445e-63	1455	1490	1321	1354	813	286	262	209	271	184	1286.6	242.4
Ehd1	2.4826	9.43223	354.25	5.03015e-79	1.48332e-76	11759	11385	12969	11954	8376	2873	1893	2478	1800	1705	11288.6	2149.8
Dcbld2	2.47499	6.16497	399.318	7.75097e-89	2.90468e-86	1280	1222	1644	1503	1010	246	233	238	299	246	1331.8	252.4
Procr	2.47163	6.92781	54.2536	1.7621e-13	4.0715e-12	1058	379	1792	573	231	193	96	257	131	69	806.6	149.2
Sdc4	2.46554	9.15084	356.373	1.73515e-79	5.15898e-77	15686	16338	19962	16752	12246	3462	3358	2866	2802	3048	16196.8	3107.2
Tmem171	2.45816	3.81785	116.208	4.27973e-27	2.44782e-25	194	195	317	187	95	47	42	43	36	19	197.6	37.4
Sod2	2.45772	8.71786	573.552	9.47774e-127	7.41242e-124	7596	7410	9020	8459	5682	1473	1591	1440	1341	1497	7633.4	1468.4
Dram1	2.45615	4.42225	150.292	1.49661e-34	1.14558e-32	491	411	363	759	392	96	96	56	147	72	483.2	93.4
Irak2	2.43884	6.75403	639.097	5.25163e-141	5.39808e-138	1790	1970	1764	2150	1350	381	438	303	396	250	1804.8	353.6
Icam1	2.42921	8.94005	685.258	4.80236e-151	5.95757e-148	5067	6965	5462	6350	4294	1264	1091	1146	972	1063	5627.6	1107.2
Tmem2	2.42895	6.22223	283.328	1.41361e-63	2.79428e-61	1793	1852	1412	2063	1361	411	365	403	315	195	1696.2	337.8
Rapgef2	2.421	6.73608	264.978	1.41097e-59	2.51292e-57	2575	2442	2816	2993	1514	627	460	581	444	317	2468	485.8
Fam102b	2.40667	7.15844	288.376	1.12335e-64	2.29623e-62	2188	2049	2960	2169	1312	446	479	378	431	376	2135.6	422
Mfap3l	2.40518	4.80405	106.534	5.63163e-25	2.84956e-23	175	165	153	273	153	53	20	33	43	35	183.8	36.8
Clec4a1	2.38176	2.8522	100.748	1.04481e-23	4.90707e-22	97	108	113	158	92	31	14	23	27	20	113.6	23
Kctd12	2.38027	8.3039	234.291	6.91129e-53	1.05356e-50	8865	6774	9683	5573	3294	2326	1288	1339	1076	896	6837.8	1385
Cd83	2.37695	3.10998	26.8816	2.16311e-07	2.53899e-06	126	387	74	384	197	29	78	17	59	54	233.6	47.4
Rsbn1	2.31729	6.52001	218.658	1.77487e-49	2.33039e-47	1746	1592	2630	1661	1040	324	366	351	379	388	1733.8	361.6
Filip1l	2.30979	6.56406	223.992	1.21829e-50	1.67927e-48	1669	1417	2146	1600	929	394	346	301	298	303	1552.2	328.4
Uba7	2.3015	6.08663	101.034	9.04141e-24	4.26869e-22	1458	1132	1352	1462	777	351	269	219	297	189	1236.2	265
Irak3	2.30029	5.50405	403.349	1.02772e-89	3.97562e-87	632	498	711	562	416	115	111	118	142	118	563.8	120.8
Malt1	2.29885	8.2997	184.404	5.29436e-42	5.47328e-40	1956	2368	2086	2629	1739	472	548	430	413	465	2155.6	465.6
H2-T22	2.29798	5.39671	83.1988	7.42038e-20	2.79828e-18	709	391	678	536	262	140	102	111	134	62	515.2	109.8
Ext1	2.2973	6.67843	418.909	4.21703e-93	1.70463e-90	625	613	686	1025	544	174	160	152	152	116	698.6	150.8
Junb	2.29175	8.27831	287.42	1.81407e-64	3.66646e-62	6856	6255	7471	6306	3682	1368	1210	1606	1274	1083	6114	1308.2
Csf3r	2.28699	2.54297	106.307	6.3153e-25	3.18206e-23	221	171	177	207	106	61	39	28	36	27	176.4	38.2
5730508B09Rik	2.27984	4.70722	148.933	2.9666e-34	2.25161e-32	299	273	282	422	246	62	55	66	80	68	304.4	66.2
Maff	2.25194	4.75136	224.517	9.35835e-51	1.30495e-48	220	332	391	269	201	59	75	69	62	47	282.6	62.4
Tnip3	2.24574	5.43805	228.589	1.21071e-51	1.74926e-49	2523	2758	2151	2623	1617	652	514	492	543	407	2334.4	521.6
Mapkapk2	2.23937	9.97494	630.364	4.16464e-139	4.04938e-136	16329	15846	17167	17180	12133	3741	3917	3028	3636	3358	15731	3536
Ppm1k	2.23719	4.404	163.005	2.49526e-37	2.16312e-35	366	293	332	404	239	71	51	91	85	67	326.8	73
Mmp12	2.21554	7.64268	79.8348	4.07058e-19	1.46075e-17	421	733	654	596	291	135	111	162	155	41	539	120.8
LOC100503338	2.21453	7.19559	158.203	2.79368e-36	2.32114e-34	1528	1728	2185	1657	1124	440	372	354	412	288	1644.4	373.2
Nfkb1	2.20944	8.06387	532.083	9.94902e-118	6.39154e-115	5171	5054	5376	5683	3891	1058	1240	879	1349	1223	5035	1149.8
Oas1g	2.2089	4.71965	131.278	2.15271e-30	1.38544e-28	512	496	564	474	319	161	90	111	109	71	473	108.4
Usb1	2.20189	6.95417	200.383	1.72287e-45	2.01896e-43	1653	1237	2129	1658	850	362	335	336	342	330	1505.4	341
Parp12	2.19504	6.42305	176.035	3.55759e-40	3.41301e-38	1651	1233	2042	1729	921	404	302	294	392	337	1515.2	345.8
Map3k8	2.19424	4.76605	339.826	6.96333e-76	1.92702e-73	431	444	440	517	274	143	90	91	93	69	421.2	97.2
Rassf4	2.1817	10.1435	338.753	1.19275e-75	3.17854e-73	11071	11022	11777	12899	8441	2970	2393	1943	2901	2662	11042	2573.8
Pfkfb3	2.17498	6.04646	197.403	7.70137e-45	8.79569e-43	1793	2300	1313	2394	1441	442	498	343	444	444	1848.2	434.2
Lacc1	2.16369	7.26546	181.14	2.73279e-41	2.69356e-39	3419	3430	4243	4598	2936	941	896	608	938	1008	3725.2	878.2
Lrrc25	2.15458	5.88165	185.247	3.46578e-42	3.62456e-40	1661	1822	1538	1759	1063	535	382	420	324	215	1568.6	375.2
Psmb9	2.15147	3.46925	70.9431	3.6768e-17	1.1413e-15	295	206	219	321	135	65	61	46	65	41	235.2	55.6
Lcp2	2.13272	8.24908	340.985	3.8945e-76	1.0946e-73	6983	6299	8485	7328	4908	1669	1674	1267	1709	1839	6800.6	1631.6
AI607873	2.13183	8.58244	198.754	3.90562e-45	4.51796e-43	6942	6026	8378	7335	4520	1738	1494	1259	1831	1628	6640.2	1590
Plekha4	2.12408	3.78226	69.2932	8.48617e-17	2.5548e-15	186	119	177	206	75	38	42	27	47	28	152.6	36.4
Parp8	2.11036	6.15776	289.937	5.13288e-65	1.0674e-62	755	748	802	1024	585	206	172	168	218	192	782.8	191.2
G530011O06Rik	2.10546	2.51968	49.0874	2.44803e-12	5.04701e-11	118	107	158	127	59	36	22	24	22	33	113.8	27.4
Tap2	2.08644	5.51883	46.4299	9.49556e-12	1.83662e-10	1007	682	972	971	485	285	194	258	176	113	823.4	205.2
Rnd1	2.08194	3.4429	38.3706	5.85076e-10	9.35914e-09	146	94	108	122	48	23	40	28	21	16	103.6	25.6
Pnp	2.06678	5.87093	127.135	1.73589e-29	1.07119e-27	1289	776	1337	1047	621	294	237	225	286	229	1014	254.2
Perm1	2.06438	4.45841	129.798	4.5378e-30	2.88941e-28	230	169	299	212	122	63	49	59	65	23	206.4	51.8
Nmi	2.06393	3.97262	116.349	3.9856e-27	2.29051e-25	317	233	347	310	217	75	75	75	77	59	284.8	72.2
Cd14	2.06222	8.02503	255.701	1.48432e-57	2.49533e-55	6919	4634	5626	6184	4012	1776	1360	1049	1562	1229	5475	1395.2
Ebi3	2.06102	4.21131	118.426	1.39854e-27	8.12825e-26	160	122	152	197	97	42	28	30	43	40	145.6	36.6
Eif2ak2	2.05281	6.57493	211.823	5.4986e-48	6.99002e-46	1977	1806	2056	2038	1227	559	501	347	533	378	1820.8	463.6
Ms4a6c	2.0388	2.94508	63.979	1.25749e-15	3.45077e-14	426	280	285	667	351	132	90	68	121	111	401.8	104.4
Ctsc	2.03441	8.59183	133.084	8.66533e-31	5.70959e-29	8910	7509	10458	9268	6550	2317	2228	1725	2407	2340	8539	2203.4
Relb	2.0327	5.67812	315.32	1.51504e-70	3.44968e-68	784	821	699	742	484	206	213	160	169	165	706	182.6
Nfkb2	2.01539	7.58057	270.004	1.13236e-60	2.02676e-58	2968	2938	2755	2935	1881	810	723	638	731	624	2695.4	705.2
Ifitm3	2.00567	6.43338	183.892	6.85009e-42	7.0011e-40	2197	1716	2227	2180	1155	666	350	446	625	389	1895	495.2
Il13ra1	1.99722	5.85139	153.877	2.46397e-35	1.95251e-33	739	625	913	820	464	202	181	140	216	195	712.2	186.8
B3gnt2	1.99619	6.50708	183.538	8.18508e-42	8.29483e-40	1981	1447	2296	1653	940	475	476	445	411	377	1663.4	436.8
Triobp	1.98593	5.77062	163.21	2.25063e-37	1.96526e-35	802	524	711	696	336	199	158	165	142	149	613.8	162.6
Plagl2	1.98272	7.94596	481.76	8.84853e-107	4.53839e-104	3770	4151	4347	3961	2504	1057	962	917	990	1048	3746.6	994.8
Il18	1.97794	3.3993	69.766	6.67725e-17	2.03061e-15	182	211	248	303	190	90	65	38	59	55	226.8	61.4
Mtmr14	1.9737	6.72219	427.584	5.45341e-95	2.33562e-92	1240	1309	1361	1340	804	401	343	308	333	243	1210.8	325.6
Rasgef1b	1.97366	5.81804	62.8721	2.20573e-15	5.94408e-14	450	769	753	1293	716	168	222	170	254	254	796.2	213.6
Cflar	1.96075	7.69999	373.331	3.52371e-83	1.13187e-80	2338	2176	2791	2461	1528	783	609	716	507	457	2258.8	614.4
Susd6	1.9583	7.60869	310.548	1.65901e-69	3.70711e-67	3955	3859	3610	4391	2669	1189	1001	953	937	959	3696.8	1007.8
Irf9	1.95792	5.54517	192.618	8.53095e-44	9.32856e-42	763	745	867	737	520	252	169	164	239	164	726.4	197.6
Tnip1	1.95631	7.85924	522.89	9.94919e-116	5.86774e-113	2970	2953	2625	2952	1948	729	850	697	769	627	2689.6	734.4
Igsf6	1.94995	6.80056	68.5764	1.22055e-16	3.62297e-15	978	1024	970	1460	1069	375	246	215	355	335	1100.2	305.2
Tfec	1.94685	5.12967	197.917	5.94748e-45	6.83599e-43	346	294	377	358	303	101	86	100	94	84	335.6	93
Slc11a2	1.94307	7.209	232.1	2.07678e-52	3.10017e-50	1670	1873	1690	2165	1377	548	448	538	477	412	1755	484.6
4933412E12Rik	1.92955	3.24188	98.5287	3.20342e-23	1.46066e-21	196	168	226	214	125	64	55	42	43	53	185.8	51.4
Tiparp	1.92829	6.34762	204.264	2.45091e-46	2.97884e-44	1048	1121	1422	916	599	292	296	254	257	301	1021.2	280
Klf7	1.92357	6.76162	341.79	2.60095e-76	7.36786e-74	1517	1960	1887	1975	1321	482	540	551	450	395	1732	483.6
Bcl2a1b	1.91991	4.18617	190.665	2.2757e-43	2.45122e-41	289	302	343	357	214	92	84	100	86	58	301	84
Srgn	1.91018	6.06668	174.006	9.86822e-40	9.31809e-38	1026	959	1608	1153	706	338	315	245	280	340	1090.4	303.6
Il4ra	1.90854	6.19909	134.847	3.56543e-31	2.3996e-29	2296	1976	1885	1382	654	582	510	471	378	338	1638.6	455.8
Cpd	1.89725	8.47621	397.739	1.71031e-88	6.34333e-86	7664	7004	9312	8044	5465	2419	2111	1963	2086	2058	7497.8	2127.4
Pik3r5	1.89529	8.82178	102.163	5.11412e-24	2.44337e-22	8322	9832	8444	11030	7494	2506	2664	1982	2819	2881	9024.4	2570.4
Slc15a3	1.88865	8.48721	316.029	1.06155e-70	2.46389e-68	5377	4706	6198	5271	3135	1983	1374	1404	1290	1004	4937.4	1411
Stard5	1.88649	5.25615	182.256	1.55913e-41	1.55809e-39	857	532	938	833	506	215	207	222	224	178	733.2	209.2
Tlr2	1.8861	8.51949	190.884	2.03885e-43	2.20269e-41	3617	4825	3504	6043	3628	1331	1206	1067	1391	1214	4323.4	1241.8
Clic4	1.88329	10.5014	367.645	6.0944e-82	1.92326e-79	19873	18777	24412	21229	12492	5899	5744	5423	5544	4938	19356.6	5509.6
Klf6	1.88197	7.76778	248.569	5.3258e-56	8.66972e-54	3563	3183	5074	4079	2228	1181	1043	1125	1047	763	3625.4	1031.8
Gm6548	1.88017	5.63718	215.458	8.85478e-49	1.14179e-46	1001	979	1087	1097	659	307	293	193	296	290	964.6	275.8
Zfp703	1.87348	6.79504	280.834	4.9411e-63	9.66092e-61	1511	2432	1892	2336	1600	620	571	518	543	575	1954.2	565.4
Calcrl	1.87343	7.38933	99.0685	2.43916e-23	1.12214e-21	3663	2703	5506	3580	2255	1089	838	1003	1118	996	3541.4	1008.8
Ptprj	1.86489	8.76811	229.936	6.15517e-52	8.96511e-50	6316	6137	7208	6239	4003	2295	1597	1609	1651	1520	5980.6	1734.4
Slfn9	1.8612	6.88532	163.011	2.48832e-37	2.16231e-35	2090	1967	2144	2830	1701	695	645	512	652	630	2146.4	626.8
Lilr4b	1.86011	7.28993	169.309	1.04734e-38	9.51495e-37	1805	2071	2688	1652	1181	710	547	718	460	299	1879.4	546.8
Swap70	1.85462	7.37342	222.562	2.49765e-50	3.40362e-48	2653	3860	2703	4120	2773	908	1013	760	1160	891	3221.8	946.4
Snx10	1.85084	7.17907	270.587	8.45424e-61	1.52839e-58	2210	1981	2591	2387	1430	710	591	662	609	525	2119.8	619.4
Sgk3	1.8426	6.11226	149.527	2.19918e-34	1.67978e-32	852	840	839	1301	764	272	242	241	284	317	919.2	271.2
Tdrd7	1.83101	5.98985	113.424	1.74263e-26	9.63022e-25	944	720	1065	863	485	314	201	262	239	188	815.4	240.8
Dnmt3l	1.82534	3.36008	25.9659	3.47506e-07	3.97729e-06	151	94	157	91	40	44	35	43	15	20	106.6	31.4
Trim56	1.82398	5.38668	168.435	1.62565e-38	1.46577e-36	880	741	998	809	560	269	255	237	231	200	797.6	238.4
Osgin2	1.82242	5.69093	245.201	2.88922e-55	4.6403e-53	553	728	652	695	427	221	184	184	165	158	611	182.4
Rgl1	1.82173	6.40955	81.9391	1.40346e-19	5.21602e-18	1923	2227	1805	2197	1375	530	755	401	585	577	1905.4	569.6
Birc3	1.81531	6.66677	366.728	9.65124e-82	2.96763e-79	1199	1331	1234	1450	981	428	400	341	377	326	1239	374.4
Cpeb4	1.81327	8.62517	277.001	3.38219e-62	6.47222e-60	4892	5293	5821	6320	3646	1708	1592	1499	1536	1452	5194.4	1557.4
Msr1	1.81251	6.36725	94.1165	2.97487e-22	1.291e-20	3749	2390	4153	3624	1991	1523	719	931	885	734	3181.4	958.4
Pstpip2	1.80783	4.62068	54.7698	1.35507e-13	3.15127e-12	354	250	263	378	221	102	76	67	98	100	293.2	88.6
Tmem132a	1.8057	6.64404	247.034	1.15097e-55	1.86519e-53	1414	1473	1561	1618	1069	527	465	418	409	350	1427	433.8
Rasa4	1.79602	7.34955	170.953	4.5825e-39	4.21637e-37	1538	1281	1542	1378	692	437	460	358	390	297	1286.2	388.4
Ccl9	1.79383	7.97893	56.0888	6.9271e-14	1.64386e-12	9915	11688	9048	13423	8843	3805	3728	2323	3397	3050	10583.4	3260.6
Adar	1.78941	7.74223	183.155	9.92094e-42	1.00257e-39	3740	3224	4224	3971	2316	1253	1101	908	1191	876	3495	1065.8
Ifi35	1.78873	5.58067	105.822	8.06565e-25	4.03574e-23	1088	771	1006	1048	561	286	262	282	311	220	894.8	272.2
Fosl1	1.78379	5.12041	48.1347	3.97922e-12	8.0312e-11	447	330	800	317	202	167	110	184	85	88	419.2	126.8
Fcgr4	1.78331	6.3268	90.6216	1.73948e-21	7.16012e-20	1273	837	1256	1136	431	424	266	279	299	226	986.6	298.8
Ets2	1.78266	8.45295	231.499	2.80818e-52	4.17467e-50	5694	6175	6903	5948	4686	2062	1914	2122	1545	1469	5881.2	1822.4
Ubald2	1.77761	4.30472	113.919	1.3577e-26	7.58459e-25	426	517	367	536	319	143	175	123	133	97	433	134.2
Pim2	1.7765	4.00198	154.349	1.94253e-35	1.55645e-33	275	272	249	241	169	68	64	89	86	64	241.2	74.2
Pml	1.7669	6.93997	100.306	1.30606e-23	6.10218e-22	2512	1986	2690	2517	1474	711	670	583	803	679	2235.8	689.2
Oas3	1.75788	7.00834	120.187	5.75648e-28	3.38391e-26	2718	2815	3222	4219	2398	1196	860	635	1276	842	3074.4	961.8
Tagap	1.746	4.21214	58.5405	1.9915e-14	4.92752e-13	224	358	141	384	212	91	90	82	89	66	263.8	83.6
Igf2bp2	1.73535	6.31254	200.218	1.87192e-45	2.1865e-43	684	904	1012	935	614	215	308	199	308	278	829.8	261.6
Itga5	1.7336	8.36695	282.569	2.06932e-63	4.06808e-61	3341	3709	3323	4240	2749	1345	1137	1084	1072	925	3472.4	1112.6
Sbno2	1.73006	7.22188	137.58	9.00555e-32	6.29094e-30	2962	3293	2399	2620	1609	898	988	888	741	592	2576.6	821.4
Plekhn1	1.72901	6.52502	102.662	3.97427e-24	1.9166e-22	783	644	1029	680	344	283	198	223	226	164	696	218.8
Nupr1	1.72723	3.70999	75.7524	3.21554e-18	1.08929e-16	163	178	118	234	146	60	49	54	60	47	167.8	54
Creb5	1.72693	6.37213	172.684	1.91856e-39	1.78814e-37	1281	1401	1621	1482	888	640	443	418	310	328	1334.6	427.8
Zfp281	1.72525	6.11908	293.551	8.37344e-66	1.7825e-63	1353	1593	1285	1712	1078	448	492	408	442	458	1404.2	449.6
Daam1	1.72076	6.08952	253.067	5.56893e-57	9.27536e-55	847	822	954	1013	619	325	261	262	255	262	851	273
Slfn3	1.70004	5.05559	146.022	1.28361e-33	9.64076e-32	454	511	591	631	410	171	176	132	176	189	519.4	168.8
Ezr	1.68751	6.86525	50.2589	1.34739e-12	2.85812e-11	3081	2054	4044	1994	1307	1055	750	1022	649	587	2496	812.6
Acsl1	1.68671	7.34603	377.648	4.04639e-84	1.33553e-81	1855	1803	1693	2162	1407	591	672	487	624	569	1784	588.6
Lilrb4a	1.68644	8.2687	224.617	8.89923e-51	1.24575e-48	3781	4067	5269	3779	2662	1612	1252	1504	1097	960	3911.6	1285
Epsti1	1.67883	5.29958	59.093	1.50396e-14	3.76785e-13	956	652	1115	1048	567	294	263	188	368	303	867.6	283.2
Pcgf5	1.67712	4.06242	94.0443	3.08542e-22	1.33736e-20	227	283	248	339	175	76	82	87	90	82	254.4	83.4
Gm26637	1.67501	3.93967	73.1962	1.17381e-17	3.79758e-16	181	211	259	215	161	69	80	50	76	65	205.4	68
Ptger4	1.66961	4.64458	105.634	8.87125e-25	4.41427e-23	320	382	258	440	299	118	103	110	139	99	339.8	113.8
Pirb	1.66826	4.31265	40.9601	1.55367e-10	2.65031e-09	229	167	182	148	79	79	46	79	31	32	161	53.4
Trim26	1.6613	6.51399	167.062	3.24283e-38	2.89489e-36	1798	1601	2112	1858	1124	665	515	633	517	498	1698.6	565.6
Tapbp	1.66001	8.37351	197.624	6.8914e-45	7.8957e-43	5311	4461	5610	5612	3098	1904	1549	1489	1749	1334	4818.4	1605
C3	1.65889	7.94362	74.0817	7.49492e-18	2.46695e-16	2688	1616	2454	2780	1173	957	547	933	674	454	2142.2	713
Frmd6	1.65704	1.82306	80.4904	2.92124e-19	1.06049e-17	116	203	141	187	124	48	72	42	53	44	154.2	51.8
Rhoc	1.65006	5.33163	67.6801	1.92294e-16	5.6381e-15	539	500	647	630	389	228	166	234	162	124	541	182.8
5430427O19Rik	1.64143	4.95848	231.004	3.60104e-52	5.33132e-50	575	663	695	644	509	239	195	179	228	209	617.2	210
Oas1a	1.63403	5.64043	93.5819	3.8974e-22	1.67719e-20	988	813	1007	964	542	353	284	258	339	229	862.8	292.6
Plek	1.62868	9.34	289.26	7.2064e-65	1.48999e-62	11237	10133	14107	11004	7261	3797	3943	3265	3629	3641	10748.4	3655
Dst	1.61406	7.80474	88.1584	6.04161e-21	2.42311e-19	3529	2929	3009	2996	2023	1223	912	1034	1066	785	2897.2	1004
Snx20	1.61364	6.54226	306.059	1.57674e-68	3.45884e-66	1312	1262	1278	1286	815	446	409	442	436	322	1190.6	411
Whamm	1.60317	5.26944	99.7998	1.6861e-23	7.84724e-22	608	451	704	566	342	224	188	195	154	166	534.2	185.4
Tor1aip1	1.59929	7.58951	92.1843	7.89691e-22	3.30732e-20	2659	2065	3471	2525	1474	946	835	785	842	804	2438.8	842.4
Noct	1.59289	4.96359	218.349	2.0725e-49	2.70146e-47	773	1038	754	832	655	294	299	281	274	279	810.4	285.4
Mitd1	1.56893	4.36375	114.149	1.2085e-26	6.7721e-25	332	288	364	337	262	137	120	94	123	95	316.6	113.8
Rel	1.56869	5.3912	213.883	1.95345e-48	2.5099e-46	665	754	727	842	537	290	279	205	252	234	705	252
Kdm6b	1.56734	5.78879	82.4765	1.06933e-19	3.99068e-18	1204	1489	1846	1290	994	396	597	541	468	423	1364.6	485
Zcchc2	1.56592	7.78077	123.275	1.21391e-28	7.27862e-27	3485	3083	4129	3059	1774	1209	1011	902	1096	1244	3106	1092.4
Gch1	1.56286	6.78794	173.43	1.31857e-39	1.23533e-37	1532	1198	1605	1329	780	553	503	557	398	294	1288.8	461
LOC102632231	1.55854	2.62567	38.4081	5.73942e-10	9.19329e-09	86	132	106	136	100	37	34	39	44	47	112	40.2
Psmb8	1.5554	4.76696	76.2568	2.49074e-18	8.51429e-17	543	437	515	567	300	199	200	146	181	123	472.4	169.8
H2-K2	1.55035	4.3269	51.4169	7.46919e-13	1.62954e-11	136	138	143	119	75	52	55	42	41	30	122.2	44
Ms4a6d	1.54712	4.59245	33.9099	5.77256e-09	8.29036e-08	735	443	893	761	411	310	166	303	196	193	648.6	233.6
Ppp1r15a	1.54476	5.51537	153.65	2.76131e-35	2.18332e-33	556	444	569	449	323	171	185	187	190	116	468.2	169.8
Trib1	1.53694	4.29346	84.3887	4.06474e-20	1.55072e-18	326	274	377	321	201	120	130	110	105	81	299.8	109.2
Gsap	1.53536	6.33961	175.317	5.10412e-40	4.85783e-38	665	564	850	711	394	290	210	227	237	190	636.8	230.8
Fam208b	1.53531	7.54371	182.536	1.35455e-41	1.36121e-39	2988	3269	3880	3580	2314	1180	1250	1095	1165	1137	3206.2	1165.4
Dcp2	1.5216	7.19219	168.171	1.85591e-38	1.6609e-36	1609	2194	2050	2295	1414	677	872	624	663	680	1912.4	703.2
Fmnl2	1.51558	3.64494	75.7556	3.21039e-18	1.08857e-16	234	204	247	198	152	83	92	98	59	53	207	77
Psmb10	1.5071	6.05664	107.205	4.014e-25	2.05125e-23	1344	1139	1268	1358	792	443	458	419	472	395	1180.2	437.4
Ogfr	1.49967	6.34825	129.286	5.87164e-30	3.73212e-28	1234	1058	1366	1215	748	444	497	388	451	319	1124.2	419.8
Mcoln2	1.49962	8.10564	191.564	1.44825e-43	1.57409e-41	2220	2338	3089	2201	1565	854	861	848	806	869	2282.6	847.6
Bcl2l11	1.49933	7.1796	182.454	1.41154e-41	1.41453e-39	1969	1917	2395	1745	1218	665	723	671	703	670	1848.8	686.4
Mlkl	1.49918	6.23552	79.8046	4.13333e-19	1.47961e-17	1083	784	1413	1101	622	419	361	421	339	318	1000.6	371.6
Rnf114	1.49323	6.61583	236.546	2.2279e-53	3.42525e-51	1360	1376	1348	1501	950	597	423	395	545	492	1307	490.4
Chst7	1.48817	1.83001	65.5991	5.52653e-16	1.56062e-14	129	118	109	150	86	56	36	42	45	44	118.4	44.6
Fnbp1l	1.48731	6.18912	122.422	1.86644e-28	1.11171e-26	1423	2057	1157	2165	1507	652	602	514	749	643	1661.8	632
Fbxw17	1.48705	4.51831	115.013	7.81914e-27	4.41603e-25	348	386	361	398	196	129	146	106	146	104	337.8	126.2
Ell2	1.46877	7.66412	169.003	1.22176e-38	1.10716e-36	3882	3770	5496	4022	2837	1836	1341	1473	1399	1565	4001.4	1522.8
Tmem229b	1.46722	6.51157	111.527	4.53493e-26	2.45337e-24	2029	1944	2617	2261	1412	803	784	737	837	739	2052.6	780
Tmem67	1.46642	4.08569	44.1092	3.10566e-11	5.72969e-10	220	166	273	221	97	55	94	62	69	86	195.4	73.2
Dusp5	1.46056	4.74369	32.9444	9.48336e-09	1.32135e-07	354	327	639	288	126	125	140	223	84	77	346.8	129.8
N4bp1	1.45598	7.80609	259.426	2.2885e-58	3.99665e-56	4142	3747	4113	3867	2606	1735	1394	1275	1336	1389	3695	1425.8
Mid1	1.4559	3.26553	66.4246	3.63538e-16	1.04546e-14	207	155	205	199	92	73	65	56	78	55	171.6	65.4
Spaca6	1.45501	5.44582	53.7126	2.32068e-13	5.28411e-12	381	382	384	343	240	160	130	143	131	104	346	133.6
Mov10	1.44347	6.53053	61.6274	4.14999e-15	1.09138e-13	1720	1502	1569	1932	1042	631	662	458	755	502	1553	601.6
Zfand5	1.4421	7.03758	243.975	5.3459e-55	8.50992e-53	2041	2612	2380	2491	1485	895	972	847	816	738	2201.8	853.6
Fndc3a	1.43959	7.37518	98.8316	2.74907e-23	1.25988e-21	3272	2748	3793	3276	1956	1384	1215	1223	963	1065	3009	1170
Pdgfb	1.43384	7.48204	77.7094	1.19374e-18	4.16952e-17	638	1184	614	1421	765	422	351	382	443	222	924.4	364
Parp11	1.43303	3.99313	77.4277	1.37672e-18	4.79467e-17	286	156	232	367	204	106	88	111	109	77	249	98.2
Vma21	1.42994	6.48061	84.5925	3.66645e-20	1.40175e-18	1494	1900	2196	1932	1327	677	707	662	653	756	1769.8	691
St3gal1	1.42292	9.02784	135.891	2.10794e-31	1.44448e-29	2961	4773	3271	4037	2630	1696	1521	1219	1297	1254	3534.4	1397.4
Prdx5	1.41996	6.4612	105.313	1.04288e-24	5.16784e-23	971	817	1028	861	579	405	349	404	284	245	851.2	337.4
B430306N03Rik	1.41872	3.26046	23.0647	1.56638e-06	1.62726e-05	148	80	166	116	43	67	29	76	25	19	110.6	43.2
Sertad1	1.41718	3.8834	32.0533	1.49999e-08	2.04021e-07	297	147	261	165	87	101	70	88	64	53	191.4	75.2
Papd7	1.39354	6.80429	137.068	1.16503e-31	8.0602e-30	1752	1843	1826	1996	1321	738	722	579	725	751	1747.6	703
H2-T24	1.39081	5.41983	92.3105	7.40911e-22	3.11391e-20	545	479	478	713	340	247	206	139	276	159	511	205.4
Iqsec2	1.39019	5.56959	71.6343	2.59009e-17	8.14519e-16	730	564	609	700	426	260	248	264	251	201	605.8	244.8
4930430E12Rik	1.38704	3.73015	38.2769	6.13851e-10	9.78896e-09	207	164	284	228	181	70	108	78	93	83	212.8	86.4
Rnf31	1.384	6.19894	129.164	6.2431e-30	3.96123e-28	1053	943	1038	1148	564	426	415	348	393	327	949.2	381.8
Ptafr	1.38221	6.5085	57.2155	3.90589e-14	9.42442e-13	858	1009	1055	1010	681	367	379	311	373	431	922.6	372.2
Lpcat2	1.37998	5.70423	95.6673	1.35905e-22	6.02134e-21	568	476	624	496	297	270	173	178	214	160	492.2	199
P2ry2	1.37952	5.44543	85.6912	2.10348e-20	8.12835e-19	507	695	572	755	555	248	220	246	260	285	616.8	251.8
Slc31a2	1.37913	5.56869	145.901	1.36429e-33	1.02254e-31	328	396	325	424	260	150	154	153	137	112	346.6	141.2
Hif1a	1.37805	8.41625	159.163	1.72417e-36	1.44589e-34	6413	5069	7402	5340	3747	2592	2275	2030	2124	2319	5594.2	2268
Fcgr1	1.36958	4.76734	27.5471	1.53313e-07	1.8373e-06	1537	1048	1342	1314	632	526	462	467	511	411	1174.6	475.4
Cd80	1.36763	5.11937	74.7075	5.45878e-18	1.8167e-16	269	211	424	256	139	115	120	89	105	96	259.8	105
Nampt	1.36593	7.85509	159.595	1.38751e-36	1.16902e-34	2427	2220	2752	2845	1770	878	1023	827	1150	1025	2402.8	980.6
Sav1	1.36362	6.3863	185.56	2.96227e-42	3.10702e-40	1159	960	1409	1171	744	402	467	444	462	447	1088.6	444.4
Dirc2	1.36325	2.50065	43.1555	5.05571e-11	9.13532e-10	59	139	74	160	77	33	55	34	54	32	101.8	41.6
Il10ra	1.36055	4.57326	58.7311	1.80764e-14	4.48494e-13	521	440	592	452	284	207	193	157	226	153	457.8	187.2
Tma16	1.35689	5.82984	118.017	1.71937e-27	9.96074e-26	540	426	693	543	377	184	255	191	213	219	515.8	212.4
Pigv	1.35641	3.84081	95.4255	1.5356e-22	6.78682e-21	125	178	149	191	99	59	72	65	59	50	148.4	61
Sap30	1.35444	5.02702	74.0307	7.69109e-18	2.52459e-16	631	603	601	803	578	242	279	247	311	262	643.2	268.2
Gk	1.348	6.82548	113.663	1.54433e-26	8.58713e-25	2082	1863	2454	2035	1369	893	802	721	889	754	1960.6	811.8
Nfil3	1.34661	5.02095	119.918	6.59325e-28	3.86317e-26	519	363	630	513	321	218	179	214	201	161	469.2	194.6
Fbxl5	1.34467	5.53542	99.264	2.20994e-23	1.0206e-21	808	634	730	613	426	292	280	240	254	269	642.2	267
Klf8	1.34432	5.25864	47.9595	4.35119e-12	8.74028e-11	357	303	394	345	143	156	158	100	114	106	308.4	126.8
Gtpbp2	1.34418	6.3752	50.9971	9.25045e-13	1.9904e-11	1255	1008	1455	1060	589	486	526	467	419	320	1073.4	443.6
Src	1.34181	7.53798	109.977	9.91513e-26	5.23798e-24	281	323	250	364	182	157	112	132	105	78	280	116.8
Tpst1	1.33806	5.86879	150.595	1.28516e-34	9.92168e-33	1080	985	1232	1271	775	435	409	473	511	398	1068.6	445.2
Plpp1	1.33805	4.93245	75.6079	3.45981e-18	1.16954e-16	143	220	230	219	148	102	78	95	52	75	192	80.4
Slc25a37	1.32752	7.1631	188.272	7.57652e-43	8.06429e-41	2011	1762	2562	2047	1346	788	824	848	826	789	1945.6	815
Tor1aip2	1.32677	8.03774	98.8596	2.71049e-23	1.24378e-21	4357	3469	5596	4386	2618	1837	1697	1572	1673	1754	4085.2	1706.6
Sec24b	1.32511	8.43292	132.71	1.04653e-30	6.87044e-29	4065	3874	4878	4776	2940	1742	1648	1564	1645	2009	4106.6	1721.6
Dock4	1.32469	7.09736	197.234	8.38314e-45	9.54404e-43	2142	2154	2336	2329	1704	1116	888	865	880	788	2133	907.4
Mafk	1.32282	3.97448	111.717	4.1211e-26	2.23621e-24	397	378	449	431	274	155	169	174	162	153	385.8	162.6
Fosl2	1.31473	7.15158	58.0689	2.53099e-14	6.21735e-13	1609	989	2406	1121	653	720	597	609	449	468	1355.6	568.6
Fchsd2	1.31393	4.87081	140.22	2.38238e-32	1.69385e-30	490	481	530	571	379	240	182	201	224	197	490.2	208.8
Spryd7	1.30955	5.40858	166.162	5.09892e-38	4.52935e-36	627	605	747	716	469	275	309	250	241	275	632.8	270
Rnf19a	1.30743	6.06574	107.964	2.73768e-25	1.41918e-23	600	623	674	719	510	329	280	241	247	249	625.2	269.2
Tapbpl	1.30081	4.43509	41.7721	1.02557e-10	1.79107e-09	287	199	243	279	135	115	126	98	102	50	228.6	98.2
Gm8493	1.29578	3.08913	54.437	1.60513e-13	3.72557e-12	117	148	166	92	64	59	63	51	49	29	117.4	50.2
Zfp945	1.28394	3.46301	40.4397	2.0278e-10	3.42016e-09	104	141	122	100	65	52	56	49	43	30	106.4	46
Slc39a14	1.28383	7.01219	80.3984	3.06037e-19	1.10764e-17	2544	1981	2567	1841	1348	983	868	1078	778	754	2056.2	892.2
Pip5k1b	1.27923	3.81194	44.2898	2.83181e-11	5.23521e-10	220	352	325	364	250	104	147	140	126	140	302.2	131.4
Cers6	1.27359	8.26194	115.946	4.88383e-27	2.77568e-25	3557	2853	3993	4347	2774	1850	1283	1487	1449	1618	3504.8	1537.4
B4galt5	1.27222	8.50101	203.655	3.32784e-46	4.03106e-44	4521	4072	5075	4340	2603	2017	1661	2054	1627	1608	4122.2	1793.4
March5	1.27096	6.07568	87.3059	9.2969e-21	3.67949e-19	1099	918	1185	1173	646	468	481	416	455	370	1004.2	438
Agpat4	1.26954	5.29918	92.7384	5.9684e-22	2.53207e-20	342	383	447	422	344	171	177	141	189	177	387.6	171
Slfn10-ps	1.26525	5.18765	108.129	2.51791e-25	1.31092e-23	514	579	651	629	455	257	294	207	262	229	565.6	249.8
Sowahc	1.2617	3.77521	62.4437	2.74178e-15	7.32825e-14	128	110	109	182	83	48	61	63	47	50	122.4	53.8
Tank	1.26148	6.95209	120.916	3.98756e-28	2.35175e-26	967	1077	1571	1365	879	574	456	463	512	565	1171.8	514
Lrrc8d	1.26017	7.58038	95.359	1.58808e-22	7.01014e-21	2496	3191	3086	3423	2304	1246	1352	1136	1254	1408	2900	1279.2
Cebpb	1.2584	8.59422	79.8339	4.07254e-19	1.46075e-17	4447	4103	3188	3660	2324	1689	1824	1723	1396	1226	3544.4	1571.6
F11r	1.2492	3.37621	11.9247	0.000553935	0.00364521	154	95	131	104	45	77	40	57	34	26	105.8	46.8
Mina	1.23915	5.67502	112.965	2.19626e-26	1.2063e-24	646	761	717	869	623	360	329	347	308	290	723.2	326.8
2810474O19Rik	1.23236	7.47328	55.417	9.74903e-14	2.29236e-12	2277	1969	2452	2124	1377	1214	819	951	754	854	2039.8	918.4
Trim14	1.23186	5.93002	121.052	3.72186e-28	2.19865e-26	1121	953	1248	1298	768	541	462	493	514	413	1077.6	484.6
Fam53c	1.22241	6.43869	181.756	2.0043e-41	1.98641e-39	1438	1416	1565	1545	921	643	636	570	670	584	1377	620.6
Cd44	1.21812	9.86126	160.7	7.95606e-37	6.79875e-35	12731	12095	14246	11916	7373	6751	5206	5192	4627	4673	11672.2	5289.8
Bst2	1.21297	6.24874	40.1789	2.31736e-10	3.88487e-09	1279	899	1031	1170	641	542	430	510	535	274	1004	458.2
3110043O21Rik	1.21184	5.82724	61.2619	4.99651e-15	1.30162e-13	336	795	463	781	535	299	293	248	242	259	582	268.2
Etnk1	1.21177	7.59539	107.924	2.79286e-25	1.4457e-23	2493	2392	3100	3017	1909	1435	1196	1175	1119	986	2582.2	1182.2
Denr	1.2015	5.64785	75.0126	4.67709e-18	1.5667e-16	797	979	784	1091	750	381	514	382	410	355	880.2	408.4
Taf7	1.19311	2.78668	43.3592	4.55584e-11	8.26114e-10	112	102	118	119	69	62	57	55	39	28	104	48.2
Mthfr	1.19207	5.88378	60.8822	6.0594e-15	1.57055e-13	689	468	563	706	330	266	232	214	302	249	551.2	252.6
Nabp1	1.1918	6.34038	33.8066	6.0871e-09	8.73164e-08	830	628	1478	680	436	411	331	464	351	288	810.4	369
Znrf1	1.19157	6.8695	171.312	3.82511e-39	3.53759e-37	1235	1387	1321	1598	1062	602	658	522	689	593	1320.6	612.8
Zswim4	1.19077	5.22744	46.1387	1.1017e-11	2.11386e-10	504	578	795	413	221	255	247	262	200	176	502.2	228
Apobec3	1.18912	6.184	87.828	7.14011e-21	2.84466e-19	1230	1233	1325	1569	927	582	560	471	564	721	1256.8	579.6
Sgk1	1.18815	5.01766	37.8472	7.65089e-10	1.2067e-08	306	233	473	211	96	119	121	174	93	90	263.8	119.4
Lztfl1	1.18809	4.57724	94.5329	2.41055e-22	1.05501e-20	316	347	366	455	295	171	182	125	165	185	355.8	165.6
Slc4a7	1.18752	7.29739	132.979	9.13799e-31	6.01002e-29	3856	4045	4832	4276	3089	2141	1864	1824	1748	1778	4019.6	1871
Plk3	1.18739	6.32524	43.2453	4.82907e-11	8.73897e-10	701	453	1119	502	299	270	280	392	243	216	614.8	280.2
Smim3	1.18542	4.52825	55.828	7.90956e-14	1.86593e-12	328	317	398	222	111	155	144	131	106	94	275.2	126
St3gal3	1.18283	4.91951	50.5574	1.15732e-12	2.46804e-11	257	405	270	595	322	180	176	213	145	153	369.8	173.4
Azi2	1.17961	5.97029	112.026	3.52686e-26	1.91955e-24	1030	972	1267	1158	707	511	494	466	454	462	1026.8	477.4
Ier2	1.17683	5.5002	70.1494	5.49781e-17	1.68331e-15	679	838	837	636	432	307	323	368	300	288	684.4	317.2
Klf2	1.17517	5.98849	34.2611	4.81931e-09	6.97243e-08	1278	1255	1105	930	626	742	465	610	360	271	1038.8	489.6
H3f3b	1.17058	8.57529	153.896	2.43993e-35	1.93773e-33	7254	7093	8482	7195	4841	3574	3573	3439	3131	2660	6973	3275.4
Ube2f	1.16709	6.19279	169.446	9.77827e-39	8.9059e-37	894	995	1003	1132	828	492	416	445	465	478	970.4	459.2
Etv3	1.16038	6.72382	92.2886	7.49159e-22	3.1449e-20	1460	2189	1172	1619	956	812	763	717	671	531	1479.2	698.8
LOC108168644	1.15906	3.18957	10.0311	0.0015392	0.00916185	119	180	287	213	209	63	85	42	120	165	201.6	95
Ptgir	1.15696	6.43443	18.4534	1.74109e-05	0.000152812	1044	637	1434	552	350	498	298	648	242	196	803.4	376.4
Aim1	1.15597	5.49648	51.1095	8.73547e-13	1.88863e-11	350	260	320	415	144	180	139	143	140	97	297.8	139.8
Gm30151	1.14195	3.58448	28.4145	9.79297e-08	1.20531e-06	161	204	219	170	131	82	76	74	94	95	177	84.2
Psme2	1.13928	6.36986	85.2859	2.58201e-20	9.94546e-19	1213	1045	1270	1287	791	524	597	502	623	441	1121.2	537.4
Rcn1	1.13838	3.28852	43.2764	4.75273e-11	8.60514e-10	196	178	186	184	125	85	94	81	93	65	173.8	83.6
Gadd45b	1.13401	5.46519	35.0374	3.23438e-09	4.7591e-08	463	645	341	602	386	265	293	235	236	158	487.4	237.4
Palld	1.13173	3.16295	32.5203	1.17954e-08	1.62712e-07	168	178	103	217	120	131	82	61	52	59	157.2	77
Myadm	1.12772	8.92377	44.8856	2.08884e-11	3.89773e-10	5859	4845	7144	4485	2612	3317	2046	2517	1946	2121	4989	2389.4
Ppard	1.12681	5.27872	34.1743	5.0389e-09	7.27738e-08	389	318	650	276	187	138	199	139	202	183	364	172.2
Myo10	1.12679	7.44674	128.848	7.32037e-30	4.61222e-28	2200	1847	2317	2070	1198	1094	967	1080	832	682	1926.4	931
Mir22hg	1.12602	4.55651	13.9786	0.0001849	0.00134846	222	200	317	148	116	125	82	155	75	47	200.6	96.8
Samhd1	1.12276	8.25597	47.1427	6.60018e-12	1.30323e-10	5503	3797	5304	5194	2755	2408	2076	1985	2376	2020	4510.6	2173
H2-M3	1.119	2.85296	28.59	8.9444e-08	1.10427e-06	147	94	171	125	73	94	56	55	47	45	122	59.4
Spata13	1.11633	5.43226	54.116	1.88998e-13	4.34467e-12	883	808	628	913	576	378	427	335	378	349	761.6	373.4
Stat3	1.10676	7.27179	103.635	2.43226e-24	1.18729e-22	3131	2454	3280	2798	1639	1485	1418	1272	1280	1053	2660.4	1301.6
Rab20	1.10621	4.32733	43.6902	3.84684e-11	7.02863e-10	164	179	239	193	146	86	105	97	78	87	184.2	90.6
Gm29083	1.10577	3.80339	31.7704	1.73513e-08	2.34761e-07	84	140	148	134	88	47	77	42	71	53	118.8	58
Rffl	1.10501	4.54527	68.0589	1.58682e-16	4.6602e-15	411	373	448	526	325	186	256	149	218	216	416.6	205
Akap13	1.1035	8.66394	54.2539	1.76188e-13	4.0715e-12	3722	4391	3918	4476	2935	2020	2115	1604	1959	1878	3888.4	1915.2
Xylt2	1.10327	4.80309	46.1779	1.0799e-11	2.07314e-10	687	750	533	672	438	348	367	289	324	198	616	305.2
Stap1	1.09419	6.10308	27.6203	1.47621e-07	1.77086e-06	1472	1921	1784	2222	1513	854	926	660	1021	960	1782.4	884.2
Ralgds	1.09296	6.0994	22.7022	1.89148e-06	1.93813e-05	466	479	680	560	326	241	315	223	236	221	502.2	247.2
Carhsp1	1.09202	5.16655	26.5056	2.62778e-07	3.05747e-06	682	380	834	450	238	308	249	261	235	210	516.8	252.6
Apobr	1.09038	5.41186	37.9458	7.27366e-10	1.14972e-08	645	655	551	740	382	394	318	352	252	167	594.6	296.6
Galnt3	1.08874	5.16319	47.0537	6.90691e-12	1.35932e-10	296	298	449	315	205	174	159	118	178	142	312.6	154.2
Riok3	1.08862	7.00033	65.8338	4.90585e-16	1.393e-14	1883	1734	2338	1724	1119	1006	901	964	784	703	1759.6	871.6
Tpm4	1.08848	8.63755	83.9217	5.14768e-20	1.95764e-18	4545	4426	6172	4642	3214	2698	2214	2075	2236	2178	4599.8	2280.2
Adhfe1	1.08711	4.0769	62.246	3.03126e-15	8.06603e-14	231	343	251	297	202	163	133	136	103	126	264.8	132.2
Zfp319	1.08412	5.64774	78.5832	7.67007e-19	2.70263e-17	631	564	641	530	311	330	310	255	233	204	535.4	266.4
Aoah	1.0809	5.3768	15.5399	8.07804e-05	0.000631773	644	437	825	586	375	401	212	454	207	163	573.4	287.4
Ass1	1.08044	7.17034	38.7755	4.75447e-10	7.70134e-09	1095	638	1370	951	556	581	331	463	449	458	922	456.4
Mdfic	1.07814	5.88174	113.407	1.75711e-26	9.69538e-25	707	710	820	1031	633	462	382	374	362	383	780.2	392.6
Fam49a	1.0772	7.03629	36.4396	1.57474e-09	2.40872e-08	1405	2044	1316	3030	1811	908	967	832	1046	1096	1921.2	969.8
Dgkh	1.0756	6.37337	92.5531	6.55414e-22	2.77076e-20	954	879	1002	1004	628	542	450	406	412	432	893.4	448.4
Ptpn23	1.07221	7.82628	138.086	6.98031e-32	4.8952e-30	3207	3482	3973	3231	2348	1724	1762	1476	1568	1624	3248.2	1630.8
Aftph	1.07204	6.27137	85.8452	1.94592e-20	7.52756e-19	1402	1119	1733	1469	849	721	665	638	633	627	1314.4	656.8
Cd47	1.072	7.1361	141.264	1.40898e-32	1.01177e-30	2217	2327	2392	2709	1555	1286	1199	923	1112	1100	2240	1124
Tyk2	1.07034	6.61778	68.6735	1.16191e-16	3.46033e-15	1298	1330	1198	1456	796	753	621	645	564	477	1215.6	612
Lgals3bp	1.06828	7.41907	41.4607	1.20263e-10	2.08409e-09	4878	4297	5982	6107	3395	2689	2259	1796	2843	2732	4931.8	2463.8
Gdf15	1.06703	6.83352	25.4672	4.49966e-07	5.08098e-06	647	702	1175	630	477	338	343	478	355	298	726.2	362.4
Wdr59	1.06545	5.92449	131.288	2.14126e-30	1.38054e-28	622	832	733	862	537	383	363	373	349	342	717.2	362
Dck	1.0647	5.55621	24.2357	8.52384e-07	9.20329e-06	954	890	1124	1271	694	470	543	314	631	515	986.6	494.6
Treml2	1.06357	5.58613	52.9744	3.3793e-13	7.5794e-12	569	405	732	475	272	302	245	267	226	191	490.6	246.2
Ccdc25	1.06319	4.62173	107.033	4.37768e-25	2.23268e-23	404	411	421	479	270	196	243	175	202	186	397	200.4
Arid5b	1.06107	6.00237	79.5147	4.78639e-19	1.70998e-17	843	1039	1056	830	549	460	439	364	441	462	863.4	433.2
A630033H20Rik	1.06042	5.20806	39.7502	2.88611e-10	4.76944e-09	277	250	508	347	219	145	132	143	195	184	320.2	159.8
Zc2hc1a	1.05791	3.14251	49.2661	2.23494e-12	4.64228e-11	126	126	118	143	69	76	57	42	57	62	116.4	58.8
Abhd17c	1.0572	6.71644	89.2695	3.44526e-21	1.39737e-19	1586	2384	2220	2239	1528	896	1173	928	1056	991	1991.4	1008.8
Pnpt1	1.05601	6.10753	65.4857	5.85378e-16	1.65044e-14	1269	1230	1570	1620	1012	588	698	608	728	766	1340.2	677.6
Lamc1	1.05509	7.24697	75.6042	3.4663e-18	1.16983e-16	3077	3442	3307	3276	2130	1526	1714	1515	1503	1470	3046.4	1545.6
Nr3c1	1.05401	6.73731	47.1705	6.50731e-12	1.28656e-10	2138	1548	2352	1982	1056	968	919	901	949	836	1815.2	914.6
Nfkbid	1.04346	7.06589	87.8881	6.92647e-21	2.7626e-19	1373	1584	1686	1752	1185	740	830	675	839	800	1516	776.8
Cdkn2b	1.04246	3.43183	11.2219	0.000808393	0.00515651	104	133	114	132	76	67	45	84	52	38	111.8	57.2
Ccnl1	1.04151	7.1193	131.443	1.98089e-30	1.28174e-28	1633	1861	2021	1660	1232	929	928	889	863	714	1681.4	864.6
Naa25	1.04144	7.04745	91.5931	1.06462e-21	4.42784e-20	2407	2203	2674	2679	1694	1165	1251	1108	1247	1200	2331.4	1194.2
Nfkbib	1.03827	6.30153	109.742	1.11591e-25	5.88648e-24	1256	1204	1670	1332	961	627	679	668	599	724	1284.6	659.4
Dgat2	1.03814	2.97974	26.3293	2.87885e-07	3.33343e-06	172	144	147	227	153	83	86	66	101	101	168.6	87.4
Abracl	1.03787	4.96683	83.0866	7.8535e-20	2.95541e-18	387	441	462	497	401	242	253	196	232	216	437.6	227.8
Asb1	1.03761	4.84074	81.9299	1.41001e-19	5.23493e-18	343	353	402	340	255	217	159	212	173	115	338.6	175.2
Jdp2	1.03736	5.1181	23.2868	1.39552e-06	1.46329e-05	236	568	207	553	320	184	208	126	251	201	376.8	194
Myd88	1.03346	7.09564	117.932	1.79474e-27	1.03807e-25	2129	1981	2398	2524	1632	1214	1099	1078	1079	1050	2132.8	1104
Rnf34	1.02989	4.96463	96.6047	8.46459e-23	3.80177e-21	623	522	615	628	364	307	301	261	276	276	550.4	284.2
Asb13	1.0261	3.27538	17.4212	2.99461e-05	0.00025397	183	151	172	206	103	94	86	87	75	79	163	84.2
Fabp4	1.02506	6.23078	18.7795	1.46739e-05	0.000130638	347	492	426	449	308	220	279	174	215	167	404.4	211
Zc3h7a	1.02159	6.80492	59.4266	1.2694e-14	3.20476e-13	1399	1254	1500	1270	764	779	650	706	604	475	1237.4	642.8
Rhoq	1.02112	6.16714	48.2393	3.77255e-12	7.64196e-11	1333	1286	1278	1657	1135	769	677	700	676	692	1337.8	702.8
Kpna4	1.02109	7.80471	50.4462	1.22479e-12	2.6042e-11	2478	2099	4007	2298	1579	1408	1162	1398	1177	1275	2492.2	1284
Zc3hav1	1.01393	7.84599	110.165	9.0185e-26	4.79246e-24	3070	2838	3626	2960	1790	1766	1512	1576	1307	1285	2856.8	1489.2
Ccnj	1.0125	4.18203	57.3817	3.58926e-14	8.71304e-13	232	222	204	288	150	89	139	106	134	104	219.2	114.4
Hspbap1	1.01133	3.20522	41.253	1.33746e-10	2.30775e-09	107	125	110	115	111	63	65	47	54	72	113.6	60.2
Coro2a	1.0075	7.80077	91.204	1.296e-21	5.37154e-20	2916	3097	3166	3564	2078	1541	1625	1226	1776	1579	2964.2	1549.4
Mocs1	1.00716	5.58845	34.9258	3.42514e-09	5.03156e-08	509	450	538	489	287	325	224	286	203	159	454.6	239.4
Ankrd12	-1.00197	4.51296	77.0654	1.65387e-18	5.72112e-17	127	139	147	150	79	293	281	252	264	264	128.4	270.8
Gpd1l	-1.0021	5.5056	75.8918	2.99645e-18	1.01794e-16	348	557	374	477	394	852	997	845	941	953	430	917.6
Klhl17	-1.00238	3.8353	47.6324	5.14106e-12	1.02753e-10	65	118	69	82	56	183	169	170	166	139	78	165.4
Repin1	-1.00313	5.28654	49.1211	2.40641e-12	4.96975e-11	185	296	208	269	198	461	590	432	486	494	231.2	492.6
Dennd4c	-1.00319	6.811	90.9513	1.4725e-21	6.08205e-20	529	625	628	652	501	1447	1186	1139	1240	1250	587	1252.4
Dtx4	-1.00351	8.02106	19.6968	9.07535e-06	8.33533e-05	614	1059	794	1046	719	1517	2118	1534	1900	1912	846.4	1796.2
Tcf7l2	-1.00415	4.48175	38.3012	6.06245e-10	9.68485e-09	152	178	132	217	117	396	325	281	317	369	159.2	337.6
Pms1	-1.00445	2.92407	23.0261	1.5982e-06	1.65697e-05	31	61	44	56	65	104	100	85	103	162	51.4	110.8
Nudt16l1	-1.00468	2.68466	46.4162	9.56216e-12	1.84653e-10	37	62	56	77	48	131	132	116	117	101	56	119.4
Ttyh3	-1.00578	6.27401	110.242	8.6737e-26	4.61605e-24	487	682	404	526	374	1138	1165	924	1011	1030	494.6	1053.6
Fads1	-1.00597	6.94628	46.7088	8.23569e-12	1.59982e-10	785	1300	764	1261	929	2061	2300	1654	2242	2521	1007.8	2155.6
Snhg20	-1.00599	3.43315	24.0698	9.29064e-07	9.98924e-06	45	88	38	60	46	100	176	104	105	108	55.4	118.6
Fgd2	-1.00701	4.3167	34.2409	4.86946e-09	7.03549e-08	166	291	160	250	215	484	549	409	497	401	216.4	468
Slc2a8	-1.00719	3.50198	37.4345	9.45329e-10	1.47802e-08	67	75	56	50	48	138	143	161	104	90	59.2	127.2
Rpain	-1.0074	3.10378	51.0922	8.81281e-13	1.9042e-11	49	67	55	61	53	119	138	125	111	117	57	122
Jade3	-1.00743	4.67914	49.746	1.74996e-12	3.67522e-11	157	223	171	201	165	364	407	336	388	463	183.4	391.6
Zfp961	-1.00806	3.12924	23.6708	1.14304e-06	1.21215e-05	57	85	39	78	74	121	160	100	156	182	66.6	143.8
Chaf1b	-1.0083	4.70138	11.946	0.000547639	0.00360774	131	306	103	255	183	416	496	308	447	436	195.6	420.6
B230354K17Rik	-1.00872	3.68505	56.6063	5.32402e-14	1.27098e-12	82	93	63	111	80	192	172	171	185	199	85.8	183.8
Nr1d2	-1.00904	3.46446	43.7371	3.75583e-11	6.87283e-10	86	133	76	110	56	169	211	173	201	218	92.2	194.4
Whsc1	-1.00969	6.54733	30.1131	4.07577e-08	5.28384e-07	562	1001	530	1018	764	1742	1813	1379	1750	1692	775	1675.2
Slc38a2	-1.01028	9.06016	93.8411	3.41892e-22	1.47836e-20	2736	3096	3757	3455	2460	7028	6393	6569	6248	6801	3100.8	6607.8
Zfp553	-1.01043	4.2203	26.4516	2.70219e-07	3.13999e-06	139	207	86	182	143	332	339	224	341	394	151.4	326
Ell	-1.01067	5.03184	104.896	1.28698e-24	6.35997e-23	201	276	270	211	170	505	569	475	446	415	225.6	482
Tsc22d4	-1.01158	6.77808	111.202	5.34353e-26	2.87353e-24	844	900	812	813	596	1904	1812	1770	1589	1425	793	1700
Abcd1	-1.0116	6.10363	63.2905	1.78366e-15	4.832e-14	296	357	242	321	211	798	558	603	567	533	285.4	611.8
Metrn	-1.01263	3.43722	38.8156	4.65799e-10	7.55187e-09	83	155	76	117	100	232	262	188	251	212	106.2	229
Mfsd11	-1.01303	5.06491	84.8074	3.28891e-20	1.26143e-18	194	181	229	218	158	492	400	440	407	364	196	420.6
Dag1	-1.01349	6.7511	88.9022	4.14826e-21	1.67683e-19	827	1467	882	1349	936	2302	2576	1965	2408	2454	1092.2	2341
Zfp444	-1.01352	3.9975	61.0873	5.45985e-15	1.41924e-13	103	155	118	138	110	286	238	242	257	313	124.8	267.2
Nudt7	-1.01416	3.45097	38.667	5.02636e-10	8.11982e-09	61	69	65	58	43	146	114	152	110	112	59.2	126.8
Hmgb3	-1.01418	3.32047	12.6776	0.000370063	0.00252884	48	151	43	100	98	158	250	128	217	205	88	191.6
Kif24	-1.01533	4.36715	21.9881	2.74351e-06	2.74549e-05	117	204	132	231	174	314	390	274	397	474	171.6	369.8
Inafm2	-1.01547	4.60025	42.3084	7.79582e-11	1.38227e-09	106	154	122	132	94	318	263	277	238	211	121.6	261.4
Tcf3	-1.0168	5.58581	81.4234	1.82186e-19	6.7224e-18	275	484	259	409	310	710	839	672	731	789	347.4	748.2
Rasal3	-1.01695	3.91791	71.3399	3.00687e-17	9.39836e-16	111	152	104	113	95	244	308	262	221	205	115	248
Pdcd4	-1.01705	3.69504	48.356	3.55457e-12	7.20852e-11	78	144	100	87	67	225	263	200	163	171	95.2	204.4
Thap7	-1.01707	4.60172	93.2041	4.71692e-22	2.01779e-20	188	189	152	228	151	387	407	362	361	434	181.6	390.2
Ctnnbip1	-1.01799	3.69793	48.6822	3.00982e-12	6.15584e-11	56	91	57	58	61	162	121	165	122	128	64.6	139.6
Fzd7	-1.01824	5.24025	98.1468	3.88482e-23	1.76242e-21	211	215	225	267	182	483	512	410	474	486	220	473
Bicd1	-1.01964	1.09205	16.4162	5.08498e-05	0.000412299	45	51	88	53	52	168	95	156	92	115	57.8	125.2
Adssl1	-1.02033	4.0062	63.3677	1.71509e-15	4.65325e-14	157	163	138	175	120	398	347	285	287	311	150.6	325.6
Traf3ip3	-1.02196	1.87604	32.4922	1.1967e-08	1.64888e-07	74	84	72	65	49	161	179	148	154	101	68.8	148.6
Rnf103	-1.02196	4.60249	52.5782	4.13452e-13	9.21279e-12	118	157	105	140	107	276	292	246	280	261	125.4	271
Dok1	-1.02237	5.17698	73.0543	1.26131e-17	4.06238e-16	201	204	142	213	105	392	443	375	356	292	173	371.6
Meaf6	-1.02241	3.95481	62.77	2.32308e-15	6.24628e-14	80	123	105	128	89	227	262	206	206	231	105	226.4
Bin2	-1.02338	5.56609	49.4738	2.01037e-12	4.19519e-11	271	262	249	267	173	657	590	567	456	377	244.4	529.4
Gpam	-1.02541	5.25858	70.7599	4.03445e-17	1.24587e-15	224	350	241	335	295	602	616	595	591	742	289	629.2
Csnk1e	-1.02546	5.6809	33.4878	7.17114e-09	1.01691e-07	254	494	268	395	349	628	822	630	776	964	352	764
Ccdc57	-1.02546	3.06528	26.8134	2.24079e-07	2.62589e-06	34	84	32	66	41	112	138	89	108	108	51.4	111
Slc17a5	-1.02647	4.92544	45.5517	1.48662e-11	2.80896e-10	219	379	185	254	189	616	676	402	527	441	245.2	532.4
Fcgrt	-1.02676	2.37088	12.5533	0.000395505	0.00268973	58	44	63	52	26	130	105	122	92	73	48.6	104.4
Trim8	-1.02828	6.96837	122.09	2.20626e-28	1.31194e-26	985	856	820	793	521	1905	1804	1779	1633	1459	795	1716
Plekhm2	-1.02847	6.23731	134.99	3.31759e-31	2.24349e-29	354	424	432	376	252	824	966	782	780	615	367.6	793.4
B4galt7	-1.02882	4.93533	64.0524	1.21151e-15	3.3322e-14	188	174	182	134	113	385	367	398	322	245	158.2	343.4
Tmem120b	-1.02964	3.27957	43.0563	5.31861e-11	9.58629e-10	67	64	69	55	34	157	125	132	121	90	57.8	125
Nrm	-1.03027	3.48002	22.9295	1.68052e-06	1.73682e-05	96	187	85	133	85	226	270	175	280	305	117.2	251.2
Bag4	-1.03163	4.66688	41.1865	1.38376e-10	2.38079e-09	140	282	171	265	210	433	516	400	515	468	213.6	466.4
Rfc1	-1.03165	5.63053	54.0634	1.94121e-13	4.45106e-12	394	683	399	625	413	1019	1329	922	1142	1042	502.8	1090.8
Speg	-1.03207	7.31493	73.4789	1.01716e-17	3.30562e-16	730	742	808	675	425	1690	1486	1693	1363	1061	676	1458.6
Ank	-1.0332	6.66391	95.156	1.75961e-22	7.75783e-21	579	827	684	726	519	1634	1460	1361	1307	1469	667	1446.2
Pgpep1	-1.03389	4.89887	72.6264	1.56671e-17	5.01458e-16	113	126	121	138	65	274	235	271	218	216	112.6	242.8
Tnrc6c	-1.03549	4.61423	86.9001	1.14143e-20	4.4879e-19	141	217	201	209	136	426	453	410	344	331	180.8	392.8
Msh3	-1.03562	3.0016	40.9249	1.5819e-10	2.69717e-09	63	113	60	91	57	138	190	138	213	151	76.8	166
Fam234b	-1.03572	3.81397	69.7494	6.73392e-17	2.04439e-15	81	133	89	107	69	224	212	185	230	187	95.8	207.6
Pyroxd2	-1.0358	3.24792	33.432	7.37978e-09	1.04484e-07	79	66	78	48	33	212	113	141	97	99	60.8	132.4
Soga1	-1.03736	6.75597	64.143	1.15706e-15	3.18975e-14	312	341	318	318	253	727	672	731	654	587	308.4	674.2
Cep68	-1.03767	5.48341	48.1547	3.93874e-12	7.95621e-11	336	633	412	611	462	1034	1121	880	1161	1169	490.8	1073
Alms1	-1.03847	4.13623	23.3769	1.33166e-06	1.4e-05	108	186	107	207	164	323	344	285	372	378	154.4	340.4
Bcl2	-1.03926	3.93829	34.4486	4.37668e-09	6.37213e-08	43	74	35	56	52	146	105	137	91	95	52	114.8
Mlh3	-1.03965	3.01704	64.4364	9.96991e-16	2.76118e-14	74	68	86	75	46	154	158	145	161	140	69.8	151.6
Mum1	-1.04011	3.60752	20.3157	6.56604e-06	6.15797e-05	67	115	41	70	58	155	188	148	186	95	70.2	154.4
Lrp8	-1.04055	6.822	63.3212	1.75605e-15	4.76078e-14	464	622	689	483	469	1317	1200	1459	1018	993	545.4	1197.4
Akap1	-1.04061	5.61677	52.322	4.71068e-13	1.04162e-11	398	596	427	578	516	964	1147	1007	1083	1339	503	1108
Tssc4	-1.04067	4.01311	64.7466	8.51753e-16	2.36806e-14	117	179	131	125	128	318	331	305	282	261	136	299.4
Rad1	-1.04205	3.59114	33.1579	8.49688e-09	1.19221e-07	65	88	61	107	94	153	175	180	181	227	83	183.2
Vps26b	-1.04257	5.57971	110.108	9.2779e-26	4.92303e-24	239	369	272	329	269	684	680	633	602	647	295.6	649.2
Galnt6	-1.04281	7.33023	52.9748	3.37847e-13	7.5794e-12	352	614	499	499	362	1069	1097	1063	958	887	465.2	1014.8
Hacd4	-1.04296	4.82984	42.1516	8.44644e-11	1.49028e-09	125	140	98	133	81	327	238	243	258	197	115.4	252.6
Ttll1	-1.04327	3.82027	56.9922	4.37539e-14	1.0515e-12	57	82	82	83	43	183	144	171	120	137	69.4	151
Scrn3	-1.04378	3.75723	48.8905	2.7066e-12	5.56733e-11	74	76	86	90	59	175	160	151	170	183	77	167.8
Ydjc	-1.04411	4.59015	20.2387	6.83572e-06	6.39343e-05	190	328	205	355	237	579	611	623	608	474	263	579
Zfp692	-1.04447	4.05494	43.0533	5.32695e-11	9.59651e-10	119	176	124	157	137	269	367	263	359	312	142.6	314
Arhgap12	-1.04881	4.21045	41.4753	1.19368e-10	2.07059e-09	162	215	158	162	119	399	387	333	363	308	163.2	358
Casp2	-1.05033	5.33502	59.7713	1.06545e-14	2.70696e-13	211	323	261	355	257	615	691	418	644	730	281.4	619.6
Tacc2	-1.05107	4.46157	43.3674	4.53679e-11	8.23489e-10	109	134	151	176	148	274	329	291	314	380	143.6	317.6
Epb41l1	-1.05114	6.14043	31.5272	1.96661e-08	2.64489e-07	211	212	243	172	138	652	453	528	303	232	195.2	433.6
Sulf2	-1.05125	6.76833	86.9765	1.09816e-20	4.32722e-19	911	841	968	798	550	2319	1651	2061	1455	1453	813.6	1787.8
Zbtb38	-1.05144	5.26681	74.0245	7.71541e-18	2.52796e-16	169	250	178	189	117	429	457	327	412	349	180.6	394.8
Kif13b	-1.05327	5.49367	46.6532	8.47284e-12	1.645e-10	260	311	224	300	169	574	663	531	547	458	252.8	554.6
Tbc1d2	-1.0539	5.17604	47.2249	6.32917e-12	1.25316e-10	116	113	128	82	55	277	270	255	156	131	98.8	217.8
Tmem65	-1.05465	5.43312	64.0226	1.23e-15	3.3779e-14	161	245	175	200	167	444	468	403	436	351	189.6	420.4
Letmd1	-1.05548	5.57758	118.645	1.25259e-27	7.2918e-26	234	255	247	262	203	515	514	485	531	600	240.2	529
Net1	-1.05602	4.76226	24.0003	9.63196e-07	1.03131e-05	128	307	144	309	230	443	548	447	483	567	223.6	497.6
Gas6	-1.0562	4.6939	38.4473	5.62532e-10	9.0266e-09	451	577	336	524	335	1175	1169	979	952	664	444.6	987.8
Steap3	-1.05678	6.64793	34.0935	5.25278e-09	7.57714e-08	358	504	351	539	373	931	991	799	929	1052	425	940.4
Eps8	-1.05744	7.20829	48.6205	3.1061e-12	6.34194e-11	759	932	742	842	474	1754	1786	1522	1591	1545	749.8	1639.6
Tctn3	-1.05752	3.92995	49.8562	1.65435e-12	3.48255e-11	54	102	70	87	53	165	174	137	174	154	73.2	160.8
Dnmbp	-1.05833	4.18411	78.7187	7.1613e-19	2.53079e-17	87	132	88	99	79	226	232	224	187	204	97	214.6
Ehmt1	-1.059	5.93059	109.603	1.197e-25	6.2958e-24	363	467	348	482	355	946	888	896	894	851	403	895
Asf1b	-1.05904	5.21384	12.0878	0.000507528	0.00336941	209	412	197	442	349	727	769	556	778	786	321.8	723.2
Mettl8	-1.05908	4.06744	48.1342	3.98033e-12	8.0312e-11	118	114	100	139	88	225	248	210	261	287	111.8	246.2
Impa2	-1.05933	4.11911	17.8202	2.42786e-05	0.000208212	105	189	83	146	128	278	380	254	295	255	130.2	292.4
Rbfa	-1.05965	4.4393	57.5195	3.34649e-14	8.14018e-13	145	231	157	231	150	397	487	329	380	428	182.8	404.2
Prune	-1.06006	5.07376	80.4756	2.94319e-19	1.06738e-17	160	144	197	164	107	369	365	371	280	318	154.4	340.6
Zfp788	-1.06062	2.78125	37.9228	7.36007e-10	1.16287e-08	53	70	37	45	44	98	107	118	105	124	49.8	110.4
Gna12	-1.06198	5.78182	114.947	8.08427e-27	4.55862e-25	444	508	410	462	321	1059	993	971	903	829	429	951
Rad51d	-1.06233	3.61334	61.3392	4.80429e-15	1.25793e-13	67	121	90	87	80	212	197	222	169	189	89	197.8
Zhx3	-1.06291	3.9856	42.5727	6.81034e-11	1.21412e-09	104	164	138	124	105	293	305	244	260	305	127	281.4
Rmi1	-1.06386	3.32421	43.6108	4.0063e-11	7.30515e-10	54	93	61	81	53	129	166	128	162	169	68.4	150.8
Zfand2a	-1.06389	5.83921	104.559	1.526e-24	7.49991e-23	241	408	338	309	202	760	684	770	568	524	299.6	661.2
Fam73b	-1.06455	4.18112	54.0889	1.91619e-13	4.3993e-12	91	142	75	139	92	242	259	239	273	187	107.8	240
Glul	-1.06508	5.66492	66.131	4.2192e-16	1.20564e-14	367	565	383	501	421	1085	963	842	980	1129	447.4	999.8
Syngr1	-1.06592	5.96628	149.301	2.46446e-34	1.87445e-32	269	277	232	258	170	586	603	487	508	493	241.2	535.4
C030006K11Rik	-1.06684	4.542	69.1299	9.21873e-17	2.76608e-15	109	197	154	192	139	336	394	363	372	296	158.2	352.2
Adcy7	-1.06686	7.50167	77.9987	1.03108e-18	3.61893e-17	1081	1192	882	1067	692	2567	2413	2100	2233	1626	982.8	2187.8
Tmem8	-1.06835	4.69525	54.1912	1.81896e-13	4.18675e-12	155	214	203	203	91	375	395	372	369	380	173.2	378.2
Gltscr1l	-1.06859	4.809	67.5626	2.04107e-16	5.96988e-15	187	242	198	212	154	418	436	386	433	524	198.6	439.4
Lyst	-1.06866	6.90125	111.037	5.8063e-26	3.10844e-24	423	542	442	448	333	1132	1047	963	924	813	437.6	975.8
Acsl3	-1.06931	4.60977	44.0674	3.17257e-11	5.84417e-10	112	177	125	174	151	339	369	299	375	284	147.8	333.2
Sgsm1	-1.06938	5.66331	34.03	5.42701e-09	7.81594e-08	81	85	70	57	50	197	152	174	123	122	68.6	153.6
Phf2	-1.06989	4.23712	60.879	6.0692e-15	1.57196e-13	170	281	205	247	193	479	518	459	482	507	219.2	489
Lyz2	-1.06998	10.3772	37.1549	1.09108e-09	1.69339e-08	1988	1333	1475	1725	1268	6361	2348	3517	3097	2371	1557.8	3538.8
4933404O12Rik	-1.07066	2.79053	40.6785	1.79453e-10	3.04242e-09	80	104	50	85	74	165	196	129	189	202	78.6	176.2
St14	-1.07142	5.02816	46.927	7.36821e-12	1.43986e-10	215	300	280	181	157	558	527	498	447	483	226.6	502.6
Rgl2	-1.07143	5.81093	68.2962	1.40692e-16	4.16243e-15	374	384	319	373	270	883	886	806	791	500	344	773.2
Zgrf1	-1.07169	3.53772	55.8157	7.95925e-14	1.87642e-12	81	102	60	89	58	170	184	176	198	141	78	173.8
Casp8ap2	-1.07184	4.78623	53.592	2.46768e-13	5.60463e-12	150	267	153	243	230	512	549	384	472	454	208.6	474.2
Fancm	-1.07239	4.03179	19.7671	8.74772e-06	8.04468e-05	85	187	83	157	142	272	323	254	304	327	130.8	296
Cnst	-1.07316	4.2518	69.7542	6.71745e-17	2.04111e-15	113	122	105	141	101	249	283	242	268	260	116.4	260.4
1700066M21Rik	-1.07409	3.02736	20.2123	6.93052e-06	6.47617e-05	36	57	30	63	60	109	113	97	112	129	49.2	112
Dstyk	-1.07423	4.1407	41.5297	1.16095e-10	2.0177e-09	85	89	96	83	49	246	193	171	170	118	80.4	179.6
Grk5	-1.07625	3.21738	15.8961	6.69166e-05	0.000532137	54	46	63	48	19	157	85	126	86	56	46	102
Lrfn4	-1.07626	4.57507	46.0637	1.14468e-11	2.19398e-10	93	225	109	156	138	276	397	298	343	308	144.2	324.4
Cdk2	-1.07648	5.7017	57.2671	3.80471e-14	9.1988e-13	277	425	276	464	341	769	830	691	894	830	356.6	802.8
Galnt12	-1.07667	2.93193	35.4087	2.67288e-09	3.97846e-08	57	129	106	99	73	212	195	177	222	224	92.8	206
2610524H06Rik	-1.07702	3.41128	43.6674	3.89202e-11	7.10758e-10	51	70	83	58	38	122	144	140	109	150	60	133
Rmnd5b	-1.07719	4.78577	66.3204	3.83268e-16	1.09868e-14	126	166	171	155	85	375	340	328	263	258	140.6	312.8
Tmem260	-1.07773	4.73485	45.3772	1.62514e-11	3.06266e-10	144	265	208	193	166	469	404	453	428	431	195.2	437
Klhl18	-1.07853	4.63712	111.539	4.50818e-26	2.44256e-24	235	214	216	227	164	491	503	446	450	477	211.2	473.4
Mphosph9	-1.07874	3.64369	29.6205	5.25457e-08	6.70111e-07	69	142	80	151	127	251	285	192	280	285	113.8	258.6
Nin	-1.07896	5.25442	74.5306	5.97051e-18	1.97785e-16	230	417	250	332	248	695	743	635	619	627	295.4	663.8
Etaa1	-1.08008	3.12599	19.9157	8.09318e-06	7.48484e-05	55	111	48	113	70	143	175	138	219	211	79.4	177.2
Mri1	-1.08098	4.39612	66.3624	3.75184e-16	1.07722e-14	162	179	129	126	99	353	353	336	280	243	139	313
Gclc	-1.08124	6.51885	23.2457	1.42567e-06	1.49142e-05	545	661	931	573	436	1376	1414	1518	1317	1356	629.2	1396.2
Pbxip1	-1.08143	5.32947	47.3674	5.88536e-12	1.16914e-10	185	232	157	245	153	468	457	388	495	376	194.4	436.8
Sh3bp1	-1.08378	5.69295	67.4662	2.14329e-16	6.2536e-15	219	218	207	228	116	529	463	457	410	350	197.6	441.8
Tcp11l2	-1.08408	3.63207	18.5765	1.63222e-05	0.000144064	51	123	36	51	45	108	249	74	129	130	61.2	138
Zbtb4	-1.08444	4.27347	21.4238	3.68173e-06	3.616e-05	105	65	97	47	29	201	154	195	124	93	68.6	153.4
Ppargc1b	-1.08476	4.9816	32.2991	1.32177e-08	1.81358e-07	140	340	188	269	211	522	543	459	527	540	229.6	518.2
Siva1	-1.08742	3.20292	29.5104	5.56184e-08	7.07291e-07	66	106	51	83	77	168	194	161	205	146	76.6	174.8
Pex11b	-1.08745	3.9081	89.8479	2.57195e-21	1.05027e-19	86	117	80	121	75	253	236	210	194	189	95.8	216.4
Espnl	-1.08812	3.61166	51.9803	5.606e-13	1.23277e-11	94	104	108	117	96	233	206	293	244	200	103.8	235.2
Nhsl2	-1.09109	1.78685	38.3101	6.03494e-10	9.64518e-09	77	78	83	61	39	185	124	169	130	150	67.6	151.6
Zbtb25	-1.09114	3.81399	29.4161	5.83904e-08	7.39927e-07	92	134	87	151	139	263	329	240	280	280	120.6	278.4
Tspan5	-1.09155	5.67177	65.6218	5.46313e-16	1.54393e-14	167	231	194	223	171	483	435	424	427	465	197.2	446.8
Fignl1	-1.09191	4.8595	12.8449	0.000338404	0.00233227	175	468	138	407	311	614	781	582	715	739	299.8	686.2
Dcaf5	-1.09359	4.97228	87.2884	9.37956e-21	3.70812e-19	231	261	213	216	168	599	539	477	453	410	217.8	495.6
Pithd1	-1.09421	3.79244	29.0934	6.89711e-08	8.66074e-07	67	114	60	137	103	230	228	192	207	247	96.2	220.8
Cd84	-1.09443	5.60089	54.0048	2.00004e-13	4.56847e-12	177	129	154	193	95	440	266	293	356	329	149.6	336.8
Mapk14	-1.09493	6.89112	126.303	2.63975e-29	1.60962e-27	646	789	560	705	502	1573	1464	1445	1455	1329	640.4	1453.2
Gdpgp1	-1.09584	3.06604	79.4248	5.00922e-19	1.78781e-17	49	59	55	69	39	131	133	119	127	104	54.2	122.8
Nat6	-1.09617	4.57451	40.6688	1.80347e-10	3.05614e-09	130	117	128	123	81	269	283	233	248	275	115.8	261.6
Ncapg2	-1.09626	5.61211	12.4508	0.000417821	0.00283079	293	728	269	697	470	985	1246	773	1262	1324	491.4	1118
Ulk1	-1.09815	4.59443	88.5481	4.96126e-21	1.99426e-19	97	180	172	159	96	305	335	261	340	340	140.8	316.2
Ntpcr	-1.09833	3.33105	75.7721	3.18371e-18	1.08054e-16	82	120	82	114	94	230	284	193	199	220	98.4	225.2
Camk2g	-1.09936	4.59332	57.8056	2.89343e-14	7.06202e-13	144	193	105	152	119	343	418	340	315	221	142.6	327.4
Ormdl1	-1.10106	3.68098	67.0693	2.62129e-16	7.60512e-15	44	71	67	81	55	127	138	147	150	159	63.6	144.2
Pnpo	-1.10107	4.14865	110.512	7.56943e-26	4.03434e-24	135	152	155	163	125	378	315	344	304	324	146	333
Abhd14b	-1.10116	3.84439	33.1981	8.32309e-09	1.17057e-07	64	81	72	78	84	162	189	149	174	200	75.8	174.8
Polk	-1.10163	3.42774	52.9914	3.35006e-13	7.52321e-12	58	71	78	101	78	190	174	154	180	186	77.2	176.8
Mfsd6	-1.10226	6.45491	35.3619	2.73787e-09	4.07015e-08	514	575	578	572	350	1345	1171	1220	1106	1021	517.8	1172.6
Gna15	-1.10266	4.04675	48.5077	3.29e-12	6.69842e-11	72	51	76	49	36	156	145	134	115	98	56.8	129.6
Slc36a1	-1.10279	4.33986	62.0794	3.29885e-15	8.75864e-14	153	161	182	147	100	355	370	378	303	281	148.6	337.4
Zfp157	-1.10403	3.0034	41.2518	1.3383e-10	2.30809e-09	55	66	33	70	41	114	147	111	103	130	53	121
Zbtb44	-1.10477	5.72822	40.0079	2.52939e-10	4.21283e-09	265	453	282	427	314	687	945	666	845	841	348.2	796.8
Map3k9	-1.10681	3.69824	28.381	9.96366e-08	1.22381e-06	124	117	157	131	69	342	246	301	267	198	119.6	270.8
Zfp239	-1.10716	2.8884	51.1492	8.56075e-13	1.85196e-11	81	107	68	90	98	190	224	220	174	221	88.8	205.8
Kcnk13	-1.10719	5.02466	61.4062	4.64335e-15	1.21756e-13	242	225	215	181	133	554	455	474	444	350	199.2	455.4
D10Wsu102e	-1.10748	6.20171	37.0059	1.17774e-09	1.82317e-08	358	582	430	576	492	1042	1121	935	1182	1336	487.6	1123.2
Deptor	-1.10795	4.02699	31.1093	2.439e-08	3.24024e-07	96	193	97	110	97	286	308	211	253	299	118.6	271.4
Iffo1	-1.10909	3.77978	44.4963	2.54844e-11	4.72591e-10	83	85	57	86	60	181	237	143	177	119	74.2	171.4
Ppil1	-1.10915	4.92044	28.0383	1.18939e-07	1.44706e-06	172	305	253	315	281	547	652	513	657	697	265.2	613.2
Ap4m1	-1.10983	3.78007	53.7337	2.29586e-13	5.23091e-12	71	124	88	116	68	212	242	189	223	198	93.4	212.8
Josd1	-1.10988	5.10727	52.8544	3.59222e-13	8.04692e-12	186	305	179	255	213	473	604	477	539	530	227.6	524.6
Rxrb	-1.11105	5.74298	82.9893	8.2499e-20	3.09487e-18	266	429	338	420	311	737	907	702	796	901	352.8	808.6
Klhl25	-1.11205	3.62832	72.9022	1.36238e-17	4.38007e-16	93	134	63	94	82	259	243	177	192	206	93.2	215.4
Adgrl1	-1.11211	3.40961	31.7038	1.79574e-08	2.42597e-07	149	286	145	287	184	454	578	467	474	447	210.2	484
Zfp169	-1.11246	4.01869	81.5348	1.72206e-19	6.37375e-18	86	118	69	106	83	194	240	189	217	222	92.4	212.4
Pex26	-1.1125	3.91484	63.5463	1.56644e-15	4.27282e-14	70	72	53	84	62	135	173	150	159	167	68.2	156.8
1810043G02Rik	-1.11396	3.56501	56.8328	4.74489e-14	1.13574e-12	70	59	71	55	29	142	116	156	134	100	56.8	129.6
Gna11	-1.11537	3.88858	60.8071	6.29499e-15	1.6281e-13	95	131	66	108	86	224	276	177	227	220	97.2	224.8
Tcf12	-1.11697	7.21445	86.7889	1.20748e-20	4.73723e-19	969	1301	1277	1278	959	2624	2712	2255	2579	3100	1156.8	2654
Fcrl1	-1.11736	4.11636	60.4954	7.37508e-15	1.89518e-13	133	188	155	126	120	319	442	289	353	267	144.4	334
Sgsm3	-1.11799	4.91522	80.7286	2.58942e-19	9.42885e-18	150	206	161	226	151	401	507	398	408	352	178.8	413.2
Asrgl1	-1.11949	3.6465	40.0613	2.46111e-10	4.10863e-09	99	139	74	124	99	259	316	209	245	219	107	249.6
Adam8	-1.11959	8.871	60.8127	6.27725e-15	1.62468e-13	3903	3491	3823	2507	1618	9614	6774	8424	5637	4688	3068.4	7027.4
Cenpo	-1.11988	3.62139	28.871	7.73627e-08	9.6438e-07	53	81	45	103	80	165	184	119	201	177	72.4	169.2
2700049A03Rik	-1.12046	3.23976	33.7927	6.13071e-09	8.78369e-08	61	116	52	107	83	183	229	164	154	244	83.8	194.8
Trem2	-1.12228	7.0387	94.9573	1.94533e-22	8.56613e-21	692	880	600	690	478	1692	1626	1412	1456	1508	668	1538.8
N4bp2	-1.12248	4.62282	72.3157	1.83383e-17	5.84357e-16	165	255	225	227	172	525	449	575	411	452	208.8	482.4
Sppl2b	-1.1227	5.64723	57.2404	3.85674e-14	9.31835e-13	285	492	317	501	420	833	1003	856	958	1054	403	940.8
Ppcdc	-1.12301	4.27993	77.3525	1.43012e-18	4.97101e-17	101	131	112	132	75	264	284	244	256	220	110.2	253.6
Tmem19	-1.1247	4.34823	111.342	4.97975e-26	2.68996e-24	127	159	155	188	109	345	382	326	335	314	147.6	340.4
Arpc5l	-1.12626	4.53223	62.3564	2.86605e-15	7.64337e-14	118	141	111	132	79	275	299	318	242	209	116.2	268.6
Zswim6	-1.12628	4.6929	69.811	6.52664e-17	1.98648e-15	284	243	358	252	189	810	625	636	507	500	265.2	615.6
Arl16	-1.1272	3.18617	41.9361	9.43056e-11	1.65661e-09	67	75	70	91	54	143	160	132	167	218	71.4	164
Mrpl49	-1.12755	4.51692	43.6323	3.96236e-11	7.2287e-10	115	179	110	237	174	387	365	321	442	396	163	382.2
Zfp53	-1.1294	3.48634	52.5332	4.23039e-13	9.41785e-12	56	61	71	82	62	170	174	154	140	138	66.4	155.2
Dusp18	-1.13276	4.30976	68.5389	1.24401e-16	3.68654e-15	77	61	73	64	42	175	136	165	131	130	63.4	147.4
Pgm2l1	-1.13502	5.22573	92.9423	5.38402e-22	2.29226e-20	252	409	326	422	354	895	803	700	862	883	352.6	828.6
Zbtb12	-1.1364	3.76743	77.814	1.13214e-18	3.96977e-17	99	150	100	138	102	279	302	257	274	265	117.8	275.4
Cblb	-1.13691	5.87512	28.7476	8.24532e-08	1.02323e-06	211	263	206	270	176	605	471	491	496	560	225.2	524.6
St8sia4	-1.13719	5.6018	64.5482	9.42001e-16	2.61291e-14	536	622	426	561	347	1275	1159	1089	1186	1083	498.4	1158.4
Zfp316	-1.13723	3.3506	51.2913	7.96285e-13	1.72781e-11	57	89	48	79	58	152	202	136	154	133	66.2	155.4
3300005D01Rik	-1.13735	2.5629	38.0091	7.04168e-10	1.11404e-08	62	123	76	106	63	193	259	207	193	150	86	200.4
Txnip	-1.13743	7.41482	135.916	2.08135e-31	1.42898e-29	888	1091	873	949	639	2152	2513	1774	1796	2105	888	2068
Zfp111	-1.13755	4.10179	78.9109	6.49739e-19	2.30523e-17	79	108	85	131	86	235	207	202	249	247	97.8	228
Ncoa1	-1.13798	5.79623	106.961	4.53914e-25	2.30976e-23	358	405	367	395	299	972	812	935	729	825	364.8	854.6
Mat2b	-1.13905	4.20241	88.0817	6.28076e-21	2.51342e-19	145	176	119	173	124	378	354	306	337	352	147.4	345.4
Utp14b	-1.13957	4.3025	32.293	1.32588e-08	1.81853e-07	114	153	130	174	136	387	337	286	362	299	141.4	334.2
Zfp358	-1.13985	3.10501	56.8364	4.7361e-14	1.13439e-12	66	77	54	59	28	152	131	147	111	119	56.8	132
Zfp740	-1.13989	4.6136	57.8346	2.85106e-14	6.97753e-13	151	218	159	186	126	394	500	345	386	339	168	392.8
Gpr146	-1.1405	3.50995	34.7337	3.78035e-09	5.52404e-08	58	62	42	36	32	144	99	96	118	83	46	108
Slc25a36	-1.14115	4.87064	106.005	7.35442e-25	3.69529e-23	204	272	240	286	212	594	615	507	580	553	242.8	569.8
Unc119	-1.14126	5.72633	60.9729	5.78651e-15	1.50199e-13	230	316	227	258	210	702	593	653	513	468	248.2	585.8
Sec14l1	-1.14131	6.2032	127.625	1.35557e-29	8.40829e-28	401	581	424	543	355	1285	1019	1028	1093	963	460.8	1077.6
Lrmp	-1.14134	5.51612	62.7981	2.29025e-15	6.16261e-14	255	413	236	353	208	769	744	701	700	508	293	684.4
Fgd4	-1.14164	5.64365	72.3347	1.81629e-17	5.79793e-16	434	331	374	539	348	1081	805	802	1098	973	405.2	951.8
Helq	-1.14229	2.65501	60.5757	7.08017e-15	1.82331e-13	41	57	33	59	47	112	143	101	109	94	47.4	111.8
Zfhx3	-1.14411	2.63513	19.8491	8.38032e-06	7.72854e-05	173	133	114	139	91	443	256	290	285	259	130	306.6
Plxna3	-1.1443	3.03147	33.716	6.37749e-09	9.12273e-08	67	66	69	41	45	161	133	148	123	114	57.6	135.8
Tsku	-1.14437	5.35356	21.279	3.97067e-06	3.87439e-05	69	67	62	69	44	155	135	159	130	148	62.2	145.4
Klhl22	-1.14589	4.92365	92.0461	8.46794e-22	3.53824e-20	182	187	148	175	138	425	456	403	387	293	166	392.8
Zmynd19	-1.14835	5.22287	44.7109	2.28382e-11	4.24613e-10	226	330	184	310	278	715	711	628	646	492	265.6	638.4
Rnf168	-1.14881	4.54521	126.149	2.85264e-29	1.73355e-27	110	191	135	191	124	388	370	342	354	313	150.2	353.4
Tbc1d24	-1.14966	4.64593	91.708	1.00456e-21	4.1877e-20	129	154	144	116	132	342	285	333	295	344	135	319.8
Tmx2	-1.15022	4.78299	70.7856	3.98224e-17	1.2308e-15	132	219	121	244	161	405	409	384	444	428	175.4	414
Ccdc88c	-1.15179	2.72871	39.1516	3.92136e-10	6.40959e-09	96	140	93	108	118	227	337	259	265	242	111	266
Tnfsf12	-1.1518	5.1158	20.7885	5.12899e-06	4.91399e-05	80	94	86	68	31	229	164	167	145	130	71.8	167
Slc9a7	-1.15218	4.27772	65.3062	6.41207e-16	1.80219e-14	137	178	105	171	113	311	342	301	398	306	140.8	331.6
Sept9	-1.15254	6.79079	96.5977	8.49473e-23	3.81055e-21	698	660	662	683	408	1803	1439	1594	1192	1289	622.2	1463.4
Slc6a13	-1.15315	5.06589	35.6493	2.36231e-09	3.53375e-08	162	139	131	142	96	425	336	406	259	171	134	319.4
Timp2	-1.15376	7.6116	59.9331	9.81394e-15	2.50402e-13	975	852	886	720	420	2862	1556	2086	1342	1230	770.6	1815.2
Nectin3	-1.15453	2.77745	50.2367	1.36276e-12	2.88902e-11	51	75	59	66	78	156	202	112	166	154	65.8	158
Peo1	-1.15616	4.39272	27.8235	1.32899e-07	1.60389e-06	111	197	149	241	162	348	433	329	491	434	172	407
Mical1	-1.15676	5.30257	27.2703	1.7691e-07	2.10327e-06	157	201	131	143	93	356	469	302	327	259	145	342.6
Nacc2	-1.1569	5.21891	33.28	7.97972e-09	1.12403e-07	266	258	324	307	166	756	580	698	535	531	264.2	620
Tpcn1	-1.15741	7.41838	66.8337	2.95403e-16	8.54295e-15	1266	2013	1113	1697	1232	3641	4087	2788	3451	3440	1464.2	3481.4
Uvssa	-1.15792	3.99399	48.3915	3.49075e-12	7.09108e-11	64	63	83	51	58	143	188	170	128	132	63.8	152.2
Zfp512b	-1.1581	5.11177	47.8294	4.64971e-12	9.31911e-11	245	482	229	295	233	697	927	632	643	624	296.8	704.6
Slbp	-1.15939	4.6107	108.895	1.71078e-25	8.98496e-24	153	202	152	199	164	436	421	369	480	368	174	414.8
Slc29a3	-1.15951	5.23563	62.032	3.37923e-15	8.95881e-14	125	160	136	165	92	332	339	269	309	345	135.6	318.8
Skp2	-1.16129	4.53362	20.8147	5.05918e-06	4.85099e-05	138	249	79	270	266	460	506	427	522	543	200.4	491.6
Lat2	-1.16404	7.36882	59.1374	1.47037e-14	3.68627e-13	739	1105	857	710	550	1951	2106	2278	1618	1435	792.2	1877.6
Ubtf	-1.16485	6.91265	85.3846	2.45622e-20	9.47104e-19	652	1144	700	1123	936	2194	2517	2082	2125	2087	911	2201
Mavs	-1.16506	5.86711	143.459	4.6647e-33	3.43888e-31	246	272	248	308	225	697	568	573	636	624	259.8	619.6
Xpc	-1.16577	3.1834	32.9484	9.46386e-09	1.31915e-07	56	75	48	53	41	152	140	141	135	85	54.6	130.6
March9	-1.16591	3.96102	13.9943	0.000183362	0.0013386	77	45	80	34	16	192	100	212	61	32	50.4	119.4
Fkbp5	-1.16602	5.08319	68.9638	1.00288e-16	3.00165e-15	313	481	308	486	424	1010	1112	910	860	984	402.4	975.2
Pbx3	-1.1678	3.2104	32.23	1.36961e-08	1.87635e-07	37	57	52	57	53	94	104	116	133	163	51.2	122
Adamts14	-1.16802	2.49586	10.0366	0.00153462	0.00914414	50	88	52	51	32	175	132	160	106	76	54.6	129.8
Brca2	-1.16946	4.50376	27.6658	1.44192e-07	1.73261e-06	171	306	121	284	224	465	653	433	540	582	221.2	534.6
Mef2c	-1.16964	6.3479	81.016	2.23898e-19	8.21097e-18	1167	2049	1256	1741	1449	3863	3960	2929	3493	4190	1532.4	3687
Zfp799	-1.1721	2.15131	36.429	1.58328e-09	2.42075e-08	38	65	38	58	48	112	133	87	120	141	49.4	118.6
Tbc1d14	-1.17246	5.59461	183.552	8.12564e-42	8.25786e-40	341	363	313	363	221	782	783	755	798	693	320.2	762.2
Zmym6	-1.17276	2.98642	53.4222	2.69043e-13	6.07601e-12	47	52	51	45	34	109	109	118	112	99	45.8	109.4
Tmem201	-1.17351	5.62807	30.9059	2.70845e-08	3.57838e-07	256	433	292	478	378	769	882	716	986	1074	367.4	885.4
Dynll2	-1.17402	6.42971	106.007	7.34881e-25	3.69529e-23	520	689	610	736	539	1624	1370	1475	1472	1486	618.8	1485.4
Xrcc2	-1.17465	3.46426	27.7958	1.34817e-07	1.62594e-06	58	90	33	84	75	164	143	120	194	203	68	164.8
Ube2t	-1.17468	2.82097	13.5324	0.000234475	0.00167006	44	69	30	77	64	122	148	86	140	194	56.8	138
Uvrag	-1.17662	5.28294	86.8098	1.19477e-20	4.69246e-19	275	348	226	373	255	820	824	672	647	613	295.4	715.2
Msh2	-1.17711	4.06206	36.6168	1.43789e-09	2.20595e-08	129	233	96	200	147	340	482	309	431	381	161	388.6
Golm1	-1.17788	5.32739	99.6866	1.78524e-23	8.26585e-22	149	255	203	248	169	551	495	444	479	487	204.8	491.2
D030028A08Rik	-1.17898	2.88999	46.9783	7.17761e-12	1.40797e-10	50	54	54	57	57	103	136	127	162	129	54.4	131.4
Rpusd1	-1.17952	3.80438	60.6765	6.72696e-15	1.73732e-13	91	118	92	111	77	242	208	234	230	257	97.8	234.2
Ap5s1	-1.18021	4.91543	91.6748	1.02158e-21	4.25374e-20	104	116	97	112	61	267	233	218	222	232	98	234.4
Smarca2	-1.18192	5.36062	127.818	1.23051e-29	7.68558e-28	244	306	223	268	168	656	641	538	554	516	241.8	581
Accs	-1.18192	2.84094	54.7608	1.3613e-13	3.16369e-12	48	55	42	48	29	116	145	81	101	92	44.4	107
St6galnac6	-1.1822	4.48273	61.879	3.65228e-15	9.66136e-14	97	172	94	141	106	253	350	245	352	270	122	294
Peak1	-1.18391	7.41695	63.1977	1.86966e-15	5.05735e-14	1535	1471	1952	1471	1001	4433	3317	3844	2913	3309	1486	3563.2
Inip	-1.18535	4.98521	46.9594	7.24729e-12	1.42009e-10	138	265	164	240	184	472	519	392	492	525	198.2	480
Id2	-1.18585	5.82567	24.4671	7.55898e-07	8.25317e-06	151	132	198	181	100	390	376	383	374	301	152.4	364.8
Dnajc9	-1.1871	3.11231	31.2195	2.30444e-08	3.07054e-07	32	88	49	75	75	135	175	130	184	157	63.8	156.2
Man1c1	-1.18737	7.31186	143.666	4.20292e-33	3.10481e-31	723	1083	795	867	620	2207	2129	1897	1781	1856	817.6	1974
Whrn	-1.18763	3.32514	59.7999	1.05009e-14	2.67172e-13	41	71	45	55	28	111	121	112	141	91	48	115.2
Kcnn4	-1.18784	7.63981	79.822	4.09709e-19	1.4681e-17	942	1196	859	939	563	2548	2246	2291	2032	1693	899.8	2162
Slc6a17	-1.18821	5.6847	74.042	7.64722e-18	2.51248e-16	151	201	179	141	109	461	390	427	295	315	156.2	377.6
Avpi1	-1.18915	3.28405	82.6554	9.76798e-20	3.64915e-18	65	82	94	74	54	220	160	183	150	178	73.8	178.2
Lrrc75a	-1.18957	5.54029	53.3382	2.80799e-13	6.33356e-12	245	355	287	294	213	639	726	628	678	686	278.8	671.4
Pole2	-1.19061	3.42538	24.1319	8.99595e-07	9.70139e-06	53	148	69	124	98	234	223	206	256	277	98.4	239.2
Arid1b	-1.19062	6.58204	161.609	5.03595e-37	4.33429e-35	625	911	734	835	613	1758	1861	1656	1790	1921	743.6	1797.2
Slc16a13	-1.19085	3.81081	43.872	3.50561e-11	6.42802e-10	77	108	103	136	117	248	257	203	297	316	108.2	264.2
Fos	-1.19239	4.95962	20.3164	6.56348e-06	6.15718e-05	251	315	229	246	150	736	352	584	769	415	238.2	571.2
Rmnd1	-1.19317	2.79642	36.3444	1.65357e-09	2.51857e-08	36	56	27	49	44	89	100	109	132	88	42.4	103.6
Klc4	-1.19351	4.68893	71.9501	2.20712e-17	6.95912e-16	75	94	81	57	62	175	196	194	181	152	73.8	179.6
Ssh1	-1.19382	4.94749	83.6188	6.00011e-20	2.27221e-18	177	177	133	125	79	363	391	303	327	286	138.2	334
Ocel1	-1.19589	3.15204	45.4248	1.58611e-11	2.99223e-10	54	69	36	49	40	133	129	123	127	94	49.6	121.2
Rpa2	-1.19612	4.73306	35.0613	3.19486e-09	4.70505e-08	148	235	110	277	223	436	550	429	543	501	198.6	491.8
Kdelc2	-1.19817	3.71056	72.5375	1.6389e-17	5.23631e-16	72	94	83	104	79	233	175	185	261	199	86.4	210.6
Rab4a	-1.19957	3.26504	64.4252	1.00266e-15	2.77474e-14	53	70	53	58	50	157	139	143	126	130	56.8	139
Tmppe	-1.20151	5.22632	102.748	3.80642e-24	1.83812e-22	228	300	255	314	221	717	631	581	654	637	263.6	644
Osbpl2	-1.20152	4.82498	63.9593	1.27019e-15	3.48294e-14	120	169	199	144	91	379	381	395	305	289	144.6	349.8
Nck2	-1.2032	2.26911	41.7116	1.05782e-10	1.8447e-09	78	112	117	131	89	250	284	257	240	256	105.4	257.4
Coq10a	-1.20369	3.28433	42.2405	8.07093e-11	1.42823e-09	46	62	31	33	40	118	126	105	103	73	42.4	105
B4gat1	-1.2044	4.37583	93.0678	5.05332e-22	2.15401e-20	104	138	101	119	59	267	288	221	256	232	104.2	252.8
Elovl6	-1.20632	5.77255	23.0365	1.58959e-06	1.64899e-05	283	617	347	582	512	1070	1109	1002	1132	1486	468.2	1159.8
Tbc1d8	-1.20679	4.08558	68.9671	1.00118e-16	2.99903e-15	62	115	93	118	60	232	259	187	206	206	89.6	218
Tlcd1	-1.20732	2.68891	29.3185	6.14056e-08	7.74861e-07	24	57	35	67	56	93	142	96	125	136	47.8	118.4
Zscan22	-1.20834	4.54597	52.5776	4.13572e-13	9.21279e-12	113	159	164	207	166	411	352	364	391	478	161.8	399.2
Abcc3	-1.2121	5.59144	43.9181	3.42401e-11	6.28481e-10	259	254	256	223	131	760	497	687	444	364	224.6	550.4
Gcfc2	-1.21321	3.51569	49.3847	2.10385e-12	4.38264e-11	47	54	71	87	68	174	159	115	168	193	65.4	161.8
Csf2rb2	-1.21457	6.8385	75.6203	3.43811e-18	1.16359e-16	464	559	366	482	277	1154	1200	903	998	1004	429.6	1051.8
Dhrs9	-1.21569	6.38976	76.977	1.72961e-18	5.96021e-17	365	540	562	460	279	1216	1173	1046	1010	933	441.2	1075.6
Synj2	-1.21599	5.27426	213.023	3.00884e-48	3.83851e-46	207	258	225	242	149	556	569	493	555	480	216.2	530.6
Limk1	-1.21603	4.35223	90.4041	1.94161e-21	7.983e-20	124	105	103	79	73	291	220	278	207	202	96.8	239.6
Pars2	-1.2183	3.17224	50.173	1.40772e-12	2.97906e-11	40	62	53	82	59	154	157	116	173	135	59.2	147
Aagab	-1.22089	4.49708	80.1369	3.49351e-19	1.25808e-17	101	163	84	139	105	306	345	229	340	252	118.4	294.4
Stx2	-1.22162	5.65039	116.723	3.3013e-27	1.90028e-25	256	342	207	265	184	803	634	614	564	499	250.8	622.8
Add3	-1.22235	4.27376	59.4798	1.23558e-14	3.12596e-13	81	143	66	129	103	260	280	223	252	287	104.4	260.4
Ltc4s	-1.22242	2.06605	47.5044	5.48818e-12	1.09205e-10	96	77	65	60	54	230	176	176	163	135	70.4	176
Pias3	-1.22343	4.32035	62.0523	3.34451e-15	8.87332e-14	68	84	79	81	33	208	173	173	155	138	69	169.4
Rbm38	-1.22424	6.17401	68.0997	1.55433e-16	4.57598e-15	407	627	432	632	557	1175	1301	1240	1391	1543	531	1330
Mxi1	-1.22528	6.00015	88.0314	6.44239e-21	2.57524e-19	273	518	295	429	310	861	1042	834	879	915	365	906.2
Tmem129	-1.22562	3.94032	70.7928	3.96789e-17	1.22742e-15	64	103	64	110	76	231	200	161	233	212	83.4	207.4
Kdm2b	-1.22602	4.50428	63.4072	1.68106e-15	4.57126e-14	199	309	191	288	218	578	642	518	627	637	241	600.4
Orai3	-1.22731	4.59079	58.0209	2.59345e-14	6.36439e-13	115	205	162	180	151	408	436	386	384	415	162.6	405.8
Haus4	-1.22735	4.18808	24.6012	7.05095e-07	7.7384e-06	100	238	83	193	123	317	480	262	358	412	147.4	365.8
Snx33	-1.22909	4.45988	105.482	9.57865e-25	4.75312e-23	76	99	74	84	54	212	178	200	202	168	77.4	192
Pcgf6	-1.2293	4.00863	68.2517	1.43902e-16	4.25391e-15	88	139	96	128	107	251	359	239	261	288	111.6	279.6
Wdr90	-1.22988	3.45581	45.3714	1.63e-11	3.0686e-10	78	166	60	90	76	243	289	188	267	187	94	234.8
Tmem64	-1.23131	5.1802	111.233	5.25966e-26	2.83266e-24	141	269	172	214	177	465	508	448	460	545	194.6	485.2
Zranb3	-1.23184	7.55277	25.9664	3.47417e-07	3.97729e-06	511	762	460	713	494	1606	1622	1145	1529	1454	588	1471.2
Fam178a	-1.23329	5.32167	81.3716	1.87025e-19	6.87274e-18	223	335	205	337	290	731	746	649	693	700	278	703.8
BC005537	-1.23346	9.6011	339.326	8.94717e-76	2.42018e-73	5178	6309	5784	5838	3930	14891	14232	13375	12632	12139	5407.8	13453.8
Dfna5	-1.23507	3.50159	50.4698	1.21011e-12	2.57451e-11	37	43	49	45	28	116	100	116	82	90	40.4	100.8
Myo1f	-1.23555	6.56018	58.3128	2.23586e-14	5.52074e-13	758	961	629	718	500	2269	1859	1599	1790	1404	713.2	1784.2
Mtss1	-1.23694	7.69079	37.8834	7.51029e-10	1.18556e-08	976	1725	929	1107	704	3255	2871	2971	2377	2063	1088.2	2707.4
1600002H07Rik	-1.23701	2.83229	44.4343	2.63033e-11	4.86774e-10	47	59	21	64	34	117	135	90	118	104	45	112.8
Bend4	-1.23878	5.32748	69.3345	8.31038e-17	2.50397e-15	222	455	213	365	256	804	847	709	776	661	302.2	759.4
Rreb1	-1.23915	6.97399	134.999	3.30347e-31	2.23814e-29	671	849	736	741	526	2018	1858	1819	1557	1572	704.6	1764.8
Slc45a4	-1.24041	5.3654	135.454	2.62627e-31	1.78607e-29	181	210	210	205	152	491	490	427	535	454	191.6	479.4
Abl1	-1.24042	6.60815	194.573	3.1933e-44	3.57718e-42	506	635	580	638	504	1473	1559	1160	1508	1499	572.6	1439.8
Dnmt3a	-1.2412	8.87413	43.0152	5.4316e-11	9.77036e-10	1548	2619	1437	1927	1333	4837	5180	4674	4150	3429	1772.8	4454
Cic	-1.24124	8.46351	145.744	1.47709e-33	1.10478e-31	1699	1952	1591	1890	1210	4531	4284	3966	3948	4124	1668.4	4170.6
Gne	-1.24145	5.05471	55.2754	1.0477e-13	2.45871e-12	189	200	239	174	176	564	428	574	413	492	195.6	494.2
Eid1	-1.24251	4.54788	73.6669	9.24771e-18	3.01628e-16	204	303	202	265	215	619	661	594	595	539	237.8	601.6
Tmem144	-1.24306	4.64461	21.5001	3.53802e-06	3.48341e-05	112	277	136	209	160	354	571	343	474	503	178.8	449
Zfp526	-1.24327	4.12103	131.568	1.86027e-30	1.20586e-28	128	163	115	129	105	347	336	312	326	290	128	322.2
Cdc42ep3	-1.24363	4.0724	73.5747	9.68974e-18	3.15759e-16	105	160	93	119	113	357	319	237	328	258	118	299.8
Atmin	-1.24609	6.07511	209.501	1.76531e-47	2.19754e-45	430	455	507	406	295	1078	1171	1081	969	951	418.6	1050
Ankrd13b	-1.2466	6.91073	71.9865	2.16672e-17	6.84371e-16	470	778	501	586	526	1413	1655	1264	1378	1544	572.2	1450.8
Pgp	-1.24717	4.37455	64.0485	1.21395e-15	3.33637e-14	102	164	93	172	113	290	382	325	338	292	128.8	325.4
Chaf1a	-1.24724	5.28764	22.0432	2.66585e-06	2.67448e-05	211	479	206	457	358	880	957	763	975	801	342.2	875.2
Cmtm4	-1.24927	6.1899	92.3594	7.22816e-22	3.04141e-20	217	392	242	282	224	803	777	687	642	534	271.4	688.6
Kcnc3	-1.25004	2.89583	50.5305	1.17327e-12	2.49908e-11	82	90	108	101	74	239	191	249	192	273	91	228.8
Ppcs	-1.25023	3.26059	62.4715	2.70333e-15	7.24162e-14	57	57	40	49	34	143	135	131	93	99	47.4	120.2
Bivm	-1.25125	4.2032	102.424	4.4832e-24	2.14478e-22	82	128	114	94	96	270	296	237	236	265	102.8	260.8
Rnase4	-1.25146	4.14352	63.5064	1.59849e-15	4.35662e-14	363	473	335	465	291	978	1031	744	889	1198	385.4	968
Snx29	-1.2528	5.32902	62.67	2.44416e-15	6.56203e-14	145	295	167	175	111	433	540	430	431	400	178.6	446.8
Mtmr4	-1.25289	5.30616	128.957	6.93011e-30	4.38168e-28	251	262	232	264	212	720	573	722	568	527	244.2	622
Ddx26b	-1.25375	4.2137	80.9403	2.32644e-19	8.49707e-18	87	119	139	126	60	271	290	232	307	226	106.2	265.2
Reep6	-1.25392	2.69488	55.0167	1.19507e-13	2.79363e-12	38	59	64	49	45	119	131	127	110	157	51	128.8
Gid4	-1.25871	4.63515	117.454	2.28389e-27	1.31886e-25	157	246	236	210	136	526	472	501	498	481	197	495.6
Irf2bp1	-1.2592	4.75635	97.8592	4.49215e-23	2.03539e-21	164	219	157	247	181	500	520	435	456	560	193.6	494.2
Ubr7	-1.25922	4.61987	50.8298	1.00731e-12	2.16223e-11	130	268	142	278	182	487	617	421	527	499	200	510.2
Sin3a	-1.26046	6.27142	107.606	3.27837e-25	1.69215e-23	404	646	409	523	391	1268	1280	1044	1228	1216	474.6	1207.2
Natd1	-1.26094	3.76052	36.9015	1.2425e-09	1.91929e-08	53	121	58	102	79	205	241	155	210	244	82.6	211
Dnaaf2	-1.26452	2.76756	33.9139	5.76046e-09	8.2763e-08	41	77	22	73	59	127	181	122	165	110	54.4	141
Rev3l	-1.26484	4.19367	62.1229	3.22677e-15	8.57992e-14	107	138	154	117	121	331	327	297	315	362	127.4	326.4
Atg4c	-1.26665	3.92345	86.1597	1.65978e-20	6.45539e-19	51	78	111	87	64	213	200	196	175	211	78.2	199
Mdm1	-1.26897	3.83015	26.998	2.03665e-07	2.39996e-06	69	117	69	93	53	228	227	182	190	192	80.2	203.8
Tdp2	-1.27143	3.5671	58.6382	1.895e-14	4.69521e-13	46	115	54	93	64	217	209	160	189	180	74.4	191
Zfp60	-1.27169	2.87172	58.0753	2.52272e-14	6.2035e-13	41	61	28	52	38	111	123	110	100	121	44	113
BC030867	-1.27237	4.20747	10.6185	0.00111959	0.00686876	124	203	89	216	182	352	440	286	444	594	162.8	423.2
Zfp704	-1.2743	4.57665	46.3946	9.66839e-12	1.86604e-10	268	444	261	331	260	813	931	752	728	803	312.8	805.4
Ankmy2	-1.27469	3.89183	76.2679	2.47682e-18	8.4782e-17	92	101	73	116	66	258	218	196	229	246	89.6	229.4
Zbed3	-1.27637	3.18897	26.8825	2.16203e-07	2.53855e-06	86	147	92	153	117	265	327	221	335	387	119	307
Phf7	-1.27744	2.64631	44.0128	3.26238e-11	6.00344e-10	45	79	30	54	45	122	148	89	137	156	50.6	130.4
Thap6	-1.28103	2.68769	59.9056	9.95154e-15	2.53553e-13	38	60	52	49	34	123	134	100	127	115	46.6	119.8
Usp28	-1.28113	3.64751	53.4834	2.60787e-13	5.90812e-12	79	122	50	103	70	208	278	185	236	191	84.8	219.6
Kdsr	-1.28125	3.24648	65.957	4.60873e-16	1.3107e-14	34	67	51	60	36	111	151	113	131	130	49.6	127.2
Fam102a	-1.28212	8.22328	118.74	1.19411e-27	6.96261e-26	734	871	1060	651	506	2379	1990	2203	1477	1759	764.4	1961.6
Plau	-1.28292	6.32785	19.6014	9.54016e-06	8.73325e-05	536	1219	761	772	577	1942	2427	1604	2375	1574	773	1984.4
Ttc7	-1.28299	6.24023	59.1851	1.43514e-14	3.6055e-13	249	291	259	238	144	698	656	693	555	431	236.2	606.6
Hdac4	-1.28456	5.2062	182.911	1.12178e-41	1.13045e-39	216	300	244	294	206	701	735	710	582	539	252	653.4
Deaf1	-1.28645	4.43373	137.292	1.04086e-31	7.24073e-30	137	176	163	168	144	444	431	359	391	423	157.6	409.6
Rgs1	-1.29002	5.29842	18.8399	1.42159e-05	0.000126843	79	118	116	189	69	289	255	301	381	225	114.2	290.2
Syne3	-1.29193	5.67322	78.3108	8.80413e-19	3.09314e-17	546	853	473	637	418	1627	1870	1352	1445	1303	585.4	1519.4
Mknk2	-1.29256	8.1546	31.9241	1.60318e-08	2.17564e-07	634	1335	892	930	678	2159	2787	1925	2459	2209	893.8	2307.8
Creb3l1	-1.29376	3.61672	42.1269	8.5538e-11	1.50775e-09	41	42	55	59	25	129	98	125	96	123	44.4	114.2
Shb	-1.29576	3.71981	94.6631	2.25708e-22	9.90252e-21	54	49	55	85	40	170	138	150	148	130	56.6	147.2
Pms2	-1.29767	4.06899	97.5837	5.16265e-23	2.33038e-21	88	179	109	171	103	326	401	288	337	338	130	338
Mrm1	-1.29776	3.02938	50.2169	1.37658e-12	2.9166e-11	33	63	30	64	48	135	153	122	117	101	47.6	125.6
Abhd8	-1.29858	3.57317	48.3261	3.60923e-12	7.31526e-11	48	60	21	56	35	113	131	136	92	105	44	115.4
Pisd-ps1	-1.3005	3.22241	42.3775	7.52527e-11	1.33561e-09	38	63	49	42	31	125	132	117	122	86	44.6	116.4
Nlrp1b	-1.30107	2.31714	27.0016	2.03288e-07	2.39629e-06	47	80	52	71	37	163	163	145	142	132	57.4	149
Ppp1r26	-1.30412	2.41569	40.5779	1.88932e-10	3.19709e-09	60	95	60	96	47	211	200	184	181	157	71.6	186.6
Foxj2	-1.30412	4.92083	116.077	4.57303e-27	2.60316e-25	115	149	128	134	100	366	368	299	290	320	125.2	328.6
Cntrob	-1.30417	3.25787	48.0251	4.20787e-12	8.47131e-11	37	87	35	71	54	155	161	128	158	146	56.8	149.6
Lpin2	-1.30455	5.56222	166.668	3.95229e-38	3.5195e-36	317	462	309	412	248	982	1130	732	872	854	349.6	914
Gprc5b	-1.3063	4.48654	35.6577	2.35218e-09	3.52005e-08	71	84	43	36	39	242	149	166	88	84	54.6	145.8
6330416G13Rik	-1.30643	4.82209	125.985	3.09775e-29	1.87934e-27	144	163	129	127	89	348	381	383	324	273	130.4	341.8
Syt11	-1.3096	4.20829	69.4469	7.84995e-17	2.36921e-15	67	104	85	88	64	206	218	195	214	235	81.6	213.6
Plcg1	-1.30985	4.12141	101.242	8.14066e-24	3.85861e-22	86	124	81	126	96	308	309	310	215	221	102.6	272.6
Tfdp2	-1.31024	3.97323	69.225	8.78496e-17	2.64033e-15	112	209	115	138	128	347	447	299	373	390	140.4	371.2
Entpd6	-1.31692	4.87	128.537	8.56169e-30	5.37549e-28	167	250	183	198	179	504	545	537	536	473	195.4	519
Rai1	-1.31711	5.69299	137.289	1.04256e-31	7.24073e-30	331	595	398	455	372	1077	1289	1068	1116	1145	430.2	1139
BC068281	-1.31759	3.79284	73.1277	1.21527e-17	3.92111e-16	59	71	70	66	73	190	151	169	199	194	67.8	180.6
4930427A07Rik	-1.31837	3.43106	22.1489	2.52299e-06	2.54036e-05	58	134	45	90	92	260	272	184	234	186	83.8	227.2
Ppm1e	-1.31847	3.43558	67.2794	2.35625e-16	6.86385e-15	64	96	81	82	62	212	171	213	209	210	77	203
Fam78b	-1.31868	5.72834	138.306	6.24686e-32	4.3894e-30	312	340	308	229	170	822	760	903	544	560	271.8	717.8
Pradc1	-1.31953	3.24793	48.7922	2.84572e-12	5.84014e-11	54	75	66	76	83	169	186	163	204	227	70.8	189.8
Serac1	-1.32056	3.27488	77.062	1.65674e-18	5.72553e-17	41	55	44	64	34	139	135	116	134	106	47.6	126
Mfng	-1.32191	5.25936	73.5386	9.86871e-18	3.213e-16	95	205	122	179	145	365	452	350	417	405	149.2	397.8
Dip2a	-1.32202	5.31358	164.82	1.00149e-37	8.83081e-36	147	164	170	150	80	433	396	426	313	308	142.2	375.2
Pcsk4	-1.32263	2.78279	45.0696	1.90151e-11	3.56109e-10	36	62	36	67	50	109	193	132	118	121	50.2	134.6
Fam198b	-1.32274	5.65727	27.1069	1.92505e-07	2.2774e-06	151	226	182	175	127	506	502	407	430	434	172.2	455.8
Pparg	-1.32599	5.01503	29.3363	6.08451e-08	7.68866e-07	140	249	176	214	143	450	572	362	528	525	184.4	487.4
Xrcc6bp1	-1.32702	3.07793	52.4029	4.52066e-13	1.00083e-11	51	60	23	64	44	124	139	123	130	132	48.4	129.6
Hhex	-1.32981	5.25765	70.8638	3.82757e-17	1.18605e-15	171	265	191	256	171	541	674	563	558	479	210.8	563
Srgap3	-1.33002	3.14881	33.576	6.8533e-09	9.75293e-08	69	109	57	86	41	237	157	207	184	170	72.4	191
Nbeal2	-1.33076	7.03447	80.1493	3.47166e-19	1.25147e-17	743	1015	614	812	626	2400	2139	2082	1978	1649	762	2049.6
Acap3	-1.33201	5.27166	107.307	3.81304e-25	1.95132e-23	185	247	177	210	195	654	572	540	530	450	202.8	549.2
Hip1	-1.33321	6.81219	198.922	3.58997e-45	4.16622e-43	658	896	712	755	631	2182	2101	1980	1767	1800	730.4	1966
Pmaip1	-1.33397	3.45622	36.2057	1.77549e-09	2.69174e-08	29	56	40	80	50	144	153	95	162	132	51	137.2
Sik1	-1.33549	3.91809	35.3325	2.77957e-09	4.12703e-08	63	173	98	108	81	227	297	238	292	330	104.6	276.8
Rara	-1.33554	4.36647	127.258	1.63145e-29	1.00847e-27	153	165	140	160	132	399	474	394	351	402	150	404
Gfod1	-1.33629	4.49774	70.4022	4.8366e-17	1.48592e-15	73	129	92	89	63	246	277	250	192	226	89.2	238.2
Nipal3	-1.33722	5.70939	86.4144	1.45915e-20	5.69972e-19	82	140	137	109	74	310	321	267	266	279	108.4	288.6
2610301B20Rik	-1.33727	3.14161	51.7582	6.27729e-13	1.37535e-11	37	82	54	47	38	142	169	130	93	156	51.6	138
Pik3r2	-1.33831	5.16138	69.6079	7.23457e-17	2.19083e-15	196	346	150	247	176	613	816	492	573	512	223	601.2
Pisd-ps3	-1.33869	6.9672	93.1511	4.84512e-22	2.06771e-20	616	748	512	596	467	1726	1669	1626	1638	1267	587.8	1585.2
Il6st	-1.33937	6.74612	142.574	7.28543e-33	5.32725e-31	700	737	555	695	544	1854	2006	1496	1853	1535	646.2	1748.8
Shisa9	-1.33955	2.77186	49.0946	2.43911e-12	5.0315e-11	55	57	37	51	30	118	148	98	134	118	46	123.2
Arsg	-1.34185	3.0497	27.7499	1.38057e-07	1.66335e-06	83	94	96	58	27	266	231	247	116	95	71.6	191
Pax3	-1.3461	4.80156	110.023	9.68604e-26	5.13203e-24	109	156	162	142	103	329	419	262	352	438	134.4	360
Fam53a	-1.3472	4.1986	98.9587	2.57825e-23	1.18461e-21	75	130	96	121	96	294	304	253	289	264	103.6	280.8
Xylt1	-1.34901	4.1159	40.0755	2.44329e-10	4.08077e-09	79	104	55	69	29	190	241	170	159	139	67.2	179.8
Nceh1	-1.35036	7.6757	133.098	8.60497e-31	5.68023e-29	1125	1696	1694	1495	1060	3861	3839	4004	3516	3772	1414	3798.4
Fgf11	-1.35068	5.32013	96.3317	9.71625e-23	4.33687e-21	184	225	254	180	107	636	486	543	440	439	190	508.8
Brd3	-1.35236	5.88536	68.226	1.4579e-16	4.30618e-15	245	411	248	396	308	777	918	678	963	1036	321.6	874.4
Tlr13	-1.35281	6.72902	112.691	2.52214e-26	1.37898e-24	496	316	552	454	234	1296	1101	986	1138	980	410.4	1100.2
Tmem158	-1.35427	6.53074	46.2959	1.01677e-11	1.95612e-10	441	986	470	487	453	1412	2171	1646	1288	1216	567.4	1546.6
Cdca5	-1.35535	3.82239	13.5597	0.000231098	0.00164993	71	182	56	185	119	289	351	270	376	384	122.6	334
Gramd4	-1.35983	4.56393	62.3059	2.94048e-15	7.83025e-14	118	161	117	151	119	376	364	352	366	364	133.2	364.4
Ccnf	-1.36093	5.59514	10.5668	0.00115139	0.0070494	265	524	136	524	374	1003	1142	699	1123	1076	364.6	1008.6
Slc29a2	-1.3616	4.48772	24.626	6.96076e-07	7.64876e-06	87	200	121	184	182	341	442	297	473	585	154.8	427.6
Gnb1l	-1.3626	3.05296	53.279	2.89382e-13	6.5149e-12	46	60	47	43	59	147	157	116	136	151	51	141.4
Tgfbr2	-1.36298	5.32493	156.123	7.95652e-36	6.52036e-34	315	400	327	473	264	1108	943	946	931	912	355.8	968
Sema4b	-1.36654	5.20355	158.771	2.09929e-36	1.7523e-34	146	151	138	132	123	448	446	383	331	299	138	381.4
Tmem18	-1.36687	5.1936	97.0879	6.63182e-23	2.98606e-21	101	143	101	164	96	373	413	313	305	259	121	332.6
Tox2	-1.3673	6.00505	67.1434	2.52464e-16	7.33063e-15	115	185	191	97	65	386	380	509	236	253	130.6	352.8
Ing4	-1.36939	4.4501	94.4978	2.45368e-22	1.07128e-20	103	144	95	145	83	328	356	251	317	306	114	311.6
Zfp219	-1.37164	5.08409	88.9784	3.99149e-21	1.61527e-19	230	182	198	158	115	499	525	501	473	420	176.6	483.6
Abi3	-1.37426	5.71261	53.3277	2.82298e-13	6.35941e-12	295	138	202	203	131	703	477	455	570	469	193.8	534.8
Tnrc6b	-1.37454	6.03294	134.846	3.56845e-31	2.3996e-29	327	504	284	359	250	989	1006	881	906	943	344.8	945
D430001F17Rik	-1.37901	2.98326	15.8559	6.83538e-05	0.000542727	27	34	36	57	39	98	106	74	122	135	38.6	107
Gorasp1	-1.38127	4.12494	76.946	1.75695e-18	6.04283e-17	116	154	135	138	110	412	359	373	344	324	130.6	362.4
Lrrc20	-1.38278	3.42044	80.9518	2.31294e-19	8.46493e-18	47	62	39	60	44	137	137	133	158	133	50.4	139.6
Casp9	-1.38427	4.9896	145.369	1.78369e-33	1.33133e-31	139	193	135	209	124	439	466	390	463	450	160	441.6
Pik3r3	-1.38437	3.19313	50.1956	1.39162e-12	2.94672e-11	42	45	44	50	26	126	117	136	108	85	41.4	114.4
Ctdsp2	-1.38505	5.15528	60.361	7.89621e-15	2.02188e-13	128	257	110	218	148	502	609	345	503	440	172.2	479.8
Dnase2a	-1.38568	5.54349	66.0697	4.35263e-16	1.2418e-14	162	343	156	277	186	641	714	540	620	604	224.8	623.8
Atad2	-1.38657	6.13704	21.5154	3.51004e-06	3.45776e-05	285	649	280	622	539	1194	1416	1115	1483	1496	475	1340.8
Gigyf1	-1.38837	4.70108	121.703	2.68175e-28	1.58944e-26	143	214	142	185	141	473	583	364	460	423	165	460.6
Narf	-1.38877	3.52036	68.7265	1.13113e-16	3.3744e-15	52	107	82	69	51	232	210	162	206	188	72.2	199.6
Eif2ak3	-1.38964	5.39627	107.393	3.6511e-25	1.87646e-23	223	158	219	166	162	636	472	606	460	434	185.6	521.6
E2f6	-1.39002	4.19497	124.536	6.43155e-29	3.88224e-27	101	166	135	187	151	385	399	436	382	465	148	413.4
Pqlc2	-1.39505	3.5547	93.7905	3.50751e-22	1.51302e-20	48	65	54	53	40	170	155	150	118	134	52	145.4
Wrb	-1.39543	5.37417	86.5838	1.33939e-20	5.2376e-19	181	231	158	252	201	543	530	539	591	670	204.6	574.6
Pip4k2b	-1.39574	6.59351	163.551	1.8956e-37	1.65927e-35	599	697	602	704	557	2027	1690	1934	1623	1616	631.8	1778
1700025G04Rik	-1.39611	5.71471	40.4944	1.97177e-10	3.33191e-09	252	502	262	350	282	853	975	752	963	1052	329.6	919
Flcn	-1.39739	4.53674	116.288	4.11078e-27	2.35868e-25	149	169	105	173	148	441	492	403	431	343	148.8	422
Hoxa1	-1.40253	3.41691	50.5453	1.16445e-12	2.48177e-11	47	53	60	47	32	164	112	176	102	115	47.8	133.8
Pdik1l	-1.40413	4.68582	64.9611	7.63894e-16	2.13368e-14	103	179	76	159	109	387	378	327	344	332	125.2	353.6
Pex10	-1.40566	5.37802	32.2738	1.33905e-08	1.83575e-07	110	215	149	178	179	436	556	351	408	616	166.2	473.4
Cirbp	-1.40624	3.04673	58.0682	2.5318e-14	6.21735e-13	31	67	39	67	37	155	215	94	118	100	48.2	136.4
Rin2	-1.41208	5.98381	115.635	5.71471e-27	3.24278e-25	583	456	502	593	323	1641	1468	1043	1508	1250	491.4	1382
Zmiz1	-1.41284	8.57316	113.502	1.67499e-26	9.27066e-25	1675	3231	1799	2605	1836	6447	6855	5611	5733	6820	2229.2	6293.2
Cdca7l	-1.41384	4.58023	55.7172	8.36821e-14	1.97154e-12	141	225	139	223	190	486	602	489	540	514	183.6	526.2
Nxpe3	-1.41388	3.70567	66.2197	4.0336e-16	1.15444e-14	92	112	118	125	77	330	259	322	277	286	104.8	294.8
Nr2f6	-1.41477	4.7884	132.177	1.36842e-30	8.93469e-29	91	157	114	162	118	390	369	341	346	375	128.4	364.2
Ldb1	-1.41837	6.37434	136.383	1.64521e-31	1.13387e-29	442	685	443	580	493	1469	1666	1467	1516	1440	528.6	1511.6
Git1	-1.41884	7.33094	191.639	1.39476e-43	1.52055e-41	763	1225	785	1114	835	2545	2936	2476	2626	2851	944.4	2686.8
Wdr60	-1.4204	2.63202	94.7106	2.20359e-22	9.67964e-21	44	36	38	48	31	146	113	106	114	83	39.4	112.4
Vgll4	-1.42067	4.89052	145.27	1.87489e-33	1.3965e-31	209	165	267	197	143	601	518	528	556	570	196.2	554.6
Nicn1	-1.42179	2.86222	74.917	4.90921e-18	1.64292e-16	41	50	40	39	25	110	122	111	110	100	39	110.6
Orc5	-1.42455	4.65988	65.1774	6.8451e-16	1.9194e-14	97	169	116	211	174	385	453	307	527	536	153.4	441.6
Rnf166	-1.42741	4.48856	126.246	2.71571e-29	1.65314e-27	100	104	91	99	72	286	295	270	252	230	93.2	266.6
Atad5	-1.42888	4.74522	43.4434	4.364e-11	7.93327e-10	148	325	120	335	229	643	757	518	727	691	231.4	667.2
Pask	-1.42949	3.42109	23.3453	1.35374e-06	1.42237e-05	49	127	40	102	82	203	292	136	269	255	80	231
Chst12	-1.43379	4.74142	147.5	6.10068e-34	4.61088e-32	229	198	222	209	142	598	493	659	569	535	200	570.8
Mtus1	-1.43746	3.29379	55.2867	1.04173e-13	2.4463e-12	55	74	46	82	41	171	203	145	163	171	59.6	170.6
Tgfbrap1	-1.43747	4.95566	164.707	1.06009e-37	9.32465e-36	155	197	211	203	153	614	529	532	505	467	183.8	529.4
Jmy	-1.43832	4.29301	93.3322	4.42149e-22	1.89818e-20	107	209	149	176	158	476	453	457	420	506	159.8	462.4
Fmnl3	-1.4438	5.93898	135.826	2.17834e-31	1.48989e-29	207	268	220	241	169	744	660	629	649	512	221	638.8
Il1rl1	-1.44407	3.63347	71.3401	3.00661e-17	9.39836e-16	66	111	69	98	59	251	240	191	237	239	80.6	231.6
Zfp958	-1.45013	3.40235	87.7965	7.25485e-21	2.88717e-19	54	69	62	78	78	193	238	193	208	171	68.2	200.6
Uhrf1	-1.45217	6.32912	13.0159	0.000308854	0.00214629	406	1156	320	967	767	1887	2461	1652	2370	2271	723.2	2128.2
Dcun1d4	-1.45592	3.18289	105.726	8.4673e-25	4.21911e-23	51	64	78	66	61	186	174	180	174	218	64	186.4
Sipa1	-1.45611	6.75273	222.908	2.09892e-50	2.87113e-48	549	687	555	644	448	1846	1768	1642	1699	1446	576.6	1680.2
Dusp7	-1.45652	7.09004	184.427	5.23342e-42	5.42587e-40	1088	781	931	706	520	2670	2481	2322	2051	2178	805.2	2340.4
Rundc3b	-1.45724	3.14894	75.9894	2.85197e-18	9.70694e-17	44	70	61	58	35	156	176	146	142	156	53.6	155.2
Zfp652	-1.45898	4.83091	75.1756	4.30655e-18	1.44526e-16	180	180	236	138	124	537	560	519	463	422	171.6	500.2
Arhgap27	-1.459	5.01378	97.7566	4.73101e-23	2.13823e-21	178	187	196	152	109	562	523	533	405	373	164.4	479.2
Ppm1d	-1.45942	3.90988	82.9677	8.34049e-20	3.12235e-18	111	149	90	145	127	351	366	320	356	438	124.4	366.2
Epn2	-1.46036	5.07988	58.8237	1.72453e-14	4.28465e-13	115	139	90	124	101	330	415	289	332	311	113.8	335.4
Scamp5	-1.46061	5.19587	165.746	6.28509e-38	5.55559e-36	167	235	181	168	111	562	500	528	475	438	172.4	500.6
Trpm2	-1.4662	3.17015	63.112	1.95279e-15	5.27428e-14	58	60	52	43	26	172	150	162	114	102	47.8	140
Tor4a	-1.46835	6.3867	105.743	8.3946e-25	4.18869e-23	313	283	318	233	190	952	794	885	666	638	267.4	787
Ephb2	-1.46998	2.32472	44.4822	2.56681e-11	4.75753e-10	83	178	80	88	100	306	409	268	278	312	105.8	314.6
Tbl2	-1.47592	4.98643	96.1001	1.09217e-22	4.85686e-21	202	247	225	291	226	773	700	699	730	646	238.2	709.6
Cbx6	-1.47603	3.75815	81.4259	1.81957e-19	6.72084e-18	130	261	132	197	206	519	618	446	564	628	185.2	555
Stard9	-1.47918	6.38363	100.882	9.7618e-24	4.59072e-22	367	507	279	363	287	1074	1169	954	1120	1026	360.6	1068.6
Hmha1	-1.47995	7.2783	68.6327	1.18623e-16	3.52985e-15	919	915	714	669	455	2563	2505	2301	2078	1419	734.4	2173.2
D430020J02Rik	-1.48097	3.07484	34.5884	4.07318e-09	5.93747e-08	21	63	22	67	50	137	127	102	137	164	44.6	133.4
Ago4	-1.48471	3.94491	75.4605	3.72796e-18	1.25695e-16	50	45	31	35	23	124	139	112	95	79	36.8	109.8
Serpinb8	-1.48722	3.47592	35.1901	2.99036e-09	4.42721e-08	68	115	74	77	64	278	269	162	234	244	79.6	237.4
Ctns	-1.48839	4.63993	125.349	4.26877e-29	2.58541e-27	113	127	117	121	67	326	309	292	307	371	109	321
Inpp5d	-1.49114	7.61764	191.509	1.48937e-43	1.6139e-41	1138	1682	1132	1254	918	3971	4047	3196	3448	3576	1224.8	3647.6
Etv1	-1.49294	3.24148	81.9997	1.36105e-19	5.0636e-18	53	62	60	30	19	164	158	147	105	93	44.8	133.4
Nr1d1	-1.49294	2.56863	31.1541	2.38337e-08	3.16984e-07	56	74	71	99	68	167	193	182	226	324	73.6	218.4
Exo1	-1.4944	4.43143	21.3318	3.86265e-06	3.77718e-05	100	225	80	266	203	485	591	418	541	629	174.8	532.8
Neurl1a	-1.49586	1.66196	39.9677	2.58195e-10	4.29243e-09	74	87	53	34	38	212	174	199	151	124	57.2	172
Zfp251	-1.49654	4.22171	112.753	2.44429e-26	1.33844e-24	47	104	71	83	79	219	262	236	225	215	76.8	231.4
Madd	-1.4986	6.15103	187.826	9.4818e-43	1.00625e-40	393	468	361	436	321	1403	1168	1241	1125	1025	395.8	1192.4
Arhgap39	-1.50201	5.34804	87.2562	9.53377e-21	3.76495e-19	140	184	105	174	140	408	474	434	505	428	148.6	449.8
Rere	-1.50257	7.98081	86.3512	1.50656e-20	5.87851e-19	1062	1417	1000	1669	983	3133	3961	2729	3910	4568	1226.2	3660.2
Ccdc117	-1.50374	4.12788	70.1312	5.54875e-17	1.69602e-15	116	131	97	165	134	439	424	334	398	373	128.6	393.6
Eya1	-1.50557	6.70487	107.449	3.5486e-25	1.82639e-23	405	875	530	644	550	1823	1741	1565	1829	2102	600.8	1812
Fads6	-1.50588	3.82504	86.3296	1.5231e-20	5.93664e-19	40	65	51	65	42	156	135	144	183	170	52.6	157.6
Adap2	-1.50755	2.21135	18.2596	1.92757e-05	0.000167908	73	53	70	66	22	207	186	144	178	127	56.8	168.4
Hs1bp3	-1.51142	3.84883	91.0695	1.38715e-21	5.74272e-20	64	74	64	81	66	253	190	229	191	201	69.8	212.8
Tspan32	-1.51235	1.39293	35.2558	2.89124e-09	4.28928e-08	30	54	55	30	31	161	123	154	83	88	40	121.8
Rassf8	-1.51255	5.04217	106.472	5.81207e-25	2.93673e-23	144	170	154	137	68	520	412	522	331	240	134.6	405
Recql4	-1.5129	4.40551	79.3601	5.17603e-19	1.84552e-17	92	165	74	126	119	292	434	299	363	375	115.2	352.6
Il7r	-1.51816	5.84254	27.7175	1.40388e-07	1.6886e-06	84	136	118	106	53	277	336	332	287	250	99.4	296.4
Gpr180	-1.521	3.7775	86.9322	1.12308e-20	4.42056e-19	75	93	77	101	56	249	227	310	243	190	80.4	243.8
Thap11	-1.52254	4.87228	106.345	6.19477e-25	3.12571e-23	139	165	150	210	164	516	495	457	487	587	165.6	508.4
Akna	-1.52262	6.17156	74.8639	5.04303e-18	1.68457e-16	200	266	171	291	185	762	754	572	686	635	222.6	681.8
P2rx7	-1.52329	4.52688	140.049	2.59736e-32	1.84305e-30	120	144	112	115	64	363	338	287	349	340	111	335.4
Ptgs1	-1.52453	5.16249	107.032	4.38145e-25	2.23268e-23	137	242	140	239	126	501	590	432	572	577	176.8	534.4
Zdhhc8	-1.52508	2.20669	96.3095	9.8259e-23	4.38038e-21	50	55	61	71	50	197	178	195	147	163	57.4	176
Wdr91	-1.52562	5.80261	60.6167	6.93417e-15	1.78724e-13	161	268	145	174	136	606	652	536	521	399	176.8	542.8
Fbxo21	-1.52762	4.62608	225.611	5.40307e-51	7.62278e-49	138	179	156	182	118	474	488	515	439	443	154.6	471.8
E2f1	-1.53016	5.14771	33.1808	8.39759e-09	1.17966e-07	103	328	134	315	223	589	825	587	711	696	220.6	681.6
Zcchc14	-1.53129	6.36092	176.498	2.8184e-40	2.71836e-38	439	669	459	462	404	1580	1744	1451	1340	1384	486.6	1499.8
Slc5a6	-1.53317	4.76464	64.1683	1.14231e-15	3.15151e-14	109	163	135	220	165	451	432	427	522	613	158.4	489
Rcan3	-1.53422	5.03928	228.389	1.33851e-51	1.92616e-49	118	146	110	138	78	403	408	341	349	309	118	362
Gpr176	-1.53505	4.21747	20.9175	4.79493e-06	4.61483e-05	34	103	24	95	76	155	234	143	264	238	66.4	206.8
Rbl2	-1.53561	4.35544	160.127	1.06133e-36	9.048e-35	97	172	104	117	88	327	382	317	367	376	115.6	353.8
Lonrf3	-1.53747	5.77912	35.9331	2.04207e-09	3.0713e-08	187	385	180	355	280	820	972	754	943	835	277.4	864.8
Kat6b	-1.53821	4.1866	74.4821	6.11914e-18	2.02523e-16	114	113	138	58	43	341	269	338	237	234	93.2	283.8
Igfbp4	-1.53844	6.48558	60.4087	7.70706e-15	1.97767e-13	681	1254	759	1368	856	3337	2711	2980	2930	3209	983.6	3033.4
Pcgf2	-1.53882	4.09581	105.988	7.41957e-25	3.72283e-23	77	138	87	91	76	297	326	279	261	284	93.8	289.4
Tle3	-1.53952	6.38464	153.115	3.61504e-35	2.84583e-33	405	457	319	495	230	1352	1308	1100	1043	1037	381.2	1168
Engase	-1.54161	2.69595	86.1469	1.67055e-20	6.49025e-19	36	43	34	67	32	114	150	120	149	120	42.4	130.6
Tnk2	-1.54206	4.41574	81.3976	1.8458e-19	6.79676e-18	138	294	131	219	147	570	701	515	537	547	185.8	574
Arrb1	-1.54287	7.4593	110.926	6.1411e-26	3.27793e-24	634	1056	822	854	574	2583	2264	2598	2315	2326	788	2417.2
Fbxw4	-1.54723	4.1118	90.1446	2.2138e-21	9.09173e-20	77	114	54	93	71	219	283	203	293	271	81.8	253.8
Sh3bp5	-1.54898	4.83211	202.049	7.46099e-46	8.87132e-44	163	218	156	211	134	613	627	499	495	507	176.4	548.2
Baiap2	-1.55309	5.49631	155.365	1.16525e-35	9.42043e-34	135	179	126	157	101	533	509	432	359	348	139.6	436.2
Mmgt2	-1.5534	4.71064	155.124	1.31541e-35	1.06105e-33	92	158	140	162	101	386	397	384	407	444	130.6	403.6
Kctd7	-1.56002	2.78726	86.6191	1.31569e-20	5.15051e-19	30	40	31	34	28	145	115	102	82	71	32.6	103
Tgfbr1	-1.56422	6.69221	60.3276	8.03135e-15	2.05356e-13	264	438	317	438	256	1068	1137	884	1131	1112	342.6	1066.4
Tle1	-1.56455	2.26714	55.9333	7.49736e-14	1.77217e-12	66	82	52	92	71	245	180	214	234	273	72.6	229.2
Dna2	-1.56521	3.62858	35.8059	2.17982e-09	3.27028e-08	38	74	43	73	75	196	234	165	212	170	60.6	195.4
Hdac5	-1.56686	5.32526	93.8265	3.44426e-22	1.48752e-20	136	270	114	182	167	560	595	447	649	505	173.8	551.2
Zfp41	-1.57107	3.16796	101.577	6.87404e-24	3.27117e-22	34	44	38	44	40	150	114	87	149	133	40	126.6
Nuak2	-1.57178	4.62552	108.324	2.28234e-25	1.19172e-23	97	119	78	134	119	401	390	331	362	275	109.4	351.8
Mvb12b	-1.57181	5.93879	273.626	1.8395e-61	3.48304e-59	242	373	308	312	199	960	879	908	900	843	286.8	898
B4galt1	-1.57214	6.73037	153.098	3.64551e-35	2.86355e-33	411	744	391	591	356	1597	1797	1356	1507	1560	498.6	1563.4
Proser3	-1.57373	2.89234	38.4149	5.71928e-10	9.16512e-09	34	35	26	40	50	111	122	83	142	141	37	119.8
Helb	-1.57566	4.69164	249.57	3.22323e-56	5.27087e-54	137	202	166	177	143	565	578	467	506	500	165	523.2
Zfp467	-1.57587	4.45005	78.645	7.43355e-19	2.62186e-17	62	26	39	45	34	195	123	139	111	93	41.2	132.2
Snx8	-1.57862	4.29617	127.785	1.25083e-29	7.79895e-28	127	184	120	178	145	496	550	498	467	405	150.8	483.2
Nol4l	-1.58197	5.69322	56.5221	5.55691e-14	1.32394e-12	142	224	236	99	138	604	594	596	401	483	167.8	535.6
Tk1	-1.58207	4.75115	12.992	0.000312817	0.00217005	125	439	89	376	317	696	1137	559	1050	925	269.2	873.4
5730409E04Rik	-1.58214	3.64989	88.8819	4.19104e-21	1.69222e-19	43	59	52	54	24	176	134	172	126	124	46.4	146.4
Prkag2	-1.58352	4.76127	132.109	1.41645e-30	9.23159e-29	80	96	77	134	81	358	263	290	283	298	93.6	298.4
Wdr81	-1.58423	6.39685	142.157	8.98562e-33	6.51747e-31	483	579	512	460	335	1825	1572	1774	1282	1096	473.8	1509.8
Tal1	-1.58511	5.29702	94.8144	2.09095e-22	9.19607e-21	139	220	164	217	198	594	599	527	565	732	187.6	603.4
Cerk	-1.58653	7.5187	202.759	5.22016e-46	6.26002e-44	616	949	627	693	502	2491	2434	2108	1969	1802	677.4	2160.8
Eef2k	-1.58911	3.90488	85.202	2.69388e-20	1.03542e-18	113	139	143	79	72	426	377	369	311	259	109.2	348.4
Map3k1	-1.5954	6.68209	274.333	1.28983e-61	2.45517e-59	447	470	479	502	361	1409	1633	1179	1502	1512	451.8	1447
D930015E06Rik	-1.59863	5.34316	120.52	4.86673e-28	2.86556e-26	125	230	167	255	192	601	637	514	638	736	193.8	625.2
Tmem41a	-1.60114	4.34631	115.09	7.52236e-27	4.2551e-25	66	89	63	76	78	252	255	224	240	239	74.4	242
Dyrk3	-1.60315	4.61889	135.978	2.01734e-31	1.38768e-29	127	185	102	147	134	458	511	450	406	439	139	452.8
Rapgefl1	-1.60455	3.02643	83.0503	7.99907e-20	3.00705e-18	43	35	22	60	36	124	142	110	128	132	39.2	127.2
Fam53b	-1.60601	5.96151	158.232	2.75433e-36	2.29375e-34	301	429	353	479	370	1266	1259	1210	1216	1331	386.4	1256.4
Ankrd10	-1.60928	4.8014	101.097	8.75882e-24	4.1407e-22	145	234	128	195	171	570	626	503	611	546	174.6	571.2
Pcdhac2	-1.61107	3.5369	30.0342	4.24497e-08	5.48947e-07	78	63	103	94	48	316	228	279	221	199	77.2	248.6
Sgsm2	-1.61335	4.32297	151.274	9.13241e-35	7.11142e-33	88	98	86	81	44	304	243	279	232	224	79.4	256.4
Apobec1	-1.61394	6.52157	134.713	3.8144e-31	2.5602e-29	454	565	471	692	471	1814	1813	1318	1855	1848	530.6	1729.6
Tbc1d4	-1.61953	4.35758	123.021	1.37984e-28	8.24604e-27	77	134	69	111	66	286	307	268	333	287	91.4	296.2
P2ry12	-1.6196	1.87149	45.7515	1.34245e-11	2.55129e-10	22	57	15	31	28	86	130	64	118	103	30.6	100.2
Ski	-1.62634	6.79881	272.249	3.67114e-61	6.80788e-59	433	602	461	485	365	1679	1623	1428	1493	1460	469.2	1536.6
Crot	-1.62793	3.8487	94.5898	2.34226e-22	1.02637e-20	49	84	66	71	35	227	215	206	173	172	61	198.6
Erf	-1.63362	6.05246	90.8561	1.54508e-21	6.36724e-20	344	500	301	458	346	1179	1340	1059	1458	1394	389.8	1286
Fam107b	-1.63465	4.81243	58.1339	2.44868e-14	6.03796e-13	66	151	92	121	92	305	426	240	328	419	104.4	343.6
Cd200r1	-1.63538	4.95196	127.695	1.3087e-29	8.13154e-28	62	42	57	28	25	167	127	152	134	125	42.8	141
Pitpnc1	-1.63563	4.17128	95.56	1.43479e-22	6.34909e-21	103	95	69	74	77	381	235	313	250	221	83.6	280
Gpr35	-1.63583	3.54483	53.9234	2.08455e-13	4.75547e-12	35	39	84	39	27	171	139	142	128	150	44.8	146
Maf	-1.64237	5.08002	83.2702	7.15692e-20	2.70175e-18	780	861	646	949	630	2730	2747	2533	2240	2608	773.2	2571.6
Pcyox1l	-1.64253	3.67878	55.2154	1.0802e-13	2.53169e-12	92	158	54	149	104	334	453	288	423	362	111.4	372
C77080	-1.64565	7.99994	109.986	9.86822e-26	5.22087e-24	420	576	390	418	219	1527	1510	1409	1071	1126	404.6	1328.6
Fbxl20	-1.6488	4.15337	150.506	1.34358e-34	1.03283e-32	89	157	92	104	75	340	422	309	339	307	103.4	343.4
Mxd4	-1.65519	3.51623	66.088	4.31224e-16	1.23125e-14	76	108	69	68	27	285	258	225	217	163	69.6	229.6
Iqce	-1.65585	3.83087	136.653	1.43601e-31	9.91594e-30	60	71	50	75	48	189	253	218	190	169	60.8	203.8
Dvl2	-1.65948	4.40645	123.721	9.6974e-29	5.83401e-27	121	129	122	131	116	394	432	364	455	440	123.8	417
Itga6	-1.65989	3.99156	63.6143	1.51326e-15	4.13372e-14	239	348	223	341	190	1078	915	977	845	676	268.2	898.2
Rhobtb2	-1.66028	4.25452	114.646	9.40629e-27	5.29579e-25	104	136	127	185	119	505	459	396	402	495	134.2	451.4
Gpr155	-1.66138	2.90278	80.7376	2.5777e-19	9.39567e-18	16	40	37	38	40	126	121	121	101	111	34.2	116
Med22	-1.66405	5.71734	118.147	1.61002e-27	9.34228e-26	172	260	143	270	222	741	736	671	759	729	213.4	727.2
Jag2	-1.66708	2.24936	45.3736	1.62815e-11	3.06673e-10	63	124	53	55	77	281	281	302	208	208	74.4	256
Pidd1	-1.66835	3.82086	88.2028	5.9077e-21	2.37205e-19	59	127	67	95	86	300	329	218	350	278	86.8	295
Rnasel	-1.67081	4.45482	101.989	5.58245e-24	2.66006e-22	98	94	88	89	40	349	322	238	273	193	81.8	275
Sapcd2	-1.67134	3.75713	12.4196	0.00042485	0.00287355	72	109	41	111	79	296	322	231	283	281	82.4	282.6
Gm31623	-1.67491	4.043	56.4292	5.82579e-14	1.38709e-12	45	59	28	38	37	137	164	151	158	99	41.4	141.8
Rassf2	-1.67539	5.50452	156.59	6.2913e-36	5.19119e-34	505	645	331	521	334	1786	1911	1383	1424	1430	467.2	1586.8
Mylip	-1.67774	4.54106	137.435	9.68601e-32	6.75318e-30	84	169	96	115	87	373	407	343	381	362	110.2	373.2
Mical2	-1.67854	4.32726	135.343	2.77836e-31	1.88593e-29	116	177	122	147	90	583	417	429	440	343	130.4	442.4
Stard8	-1.68048	5.05581	202.046	7.47168e-46	8.87132e-44	130	139	186	160	76	599	472	502	428	334	138.2	467
Cdc7	-1.68751	3.60671	26.9647	2.0721e-07	2.43853e-06	40	100	27	97	93	279	289	180	261	253	71.4	252.4
Nlrp10	-1.69231	2.92358	132.484	1.17262e-30	7.67022e-29	52	55	53	41	36	171	176	178	127	162	47.4	162.8
Cdt1	-1.6929	6.46008	36.3058	1.68661e-09	2.56347e-08	300	638	265	591	438	1436	1865	1260	1665	1515	446.4	1548.2
Prkar2b	-1.69837	3.42248	37.897	7.45811e-10	1.17784e-08	25	56	32	44	23	158	111	167	95	87	36	123.6
Asb4	-1.69936	4.08993	25.993	3.42655e-07	3.92716e-06	104	270	104	271	233	615	804	440	746	847	196.4	690.4
Sgpp1	-1.70006	3.65581	154.061	2.24633e-35	1.79586e-33	103	170	119	140	123	421	466	388	435	551	131	452.2
Arhgef10l	-1.70181	7.0556	184.257	5.70292e-42	5.87875e-40	665	728	545	608	375	2384	2269	2013	1854	1548	584.2	2013.6
Trim47	-1.70605	3.96029	99.2969	2.17347e-23	1.00505e-21	86	120	58	100	59	395	299	291	295	191	84.6	294.2
Ralgps1	-1.71091	4.11613	56.6372	5.24118e-14	1.25204e-12	79	59	134	71	46	359	229	362	194	199	77.8	268.6
Psrc1	-1.71125	4.19581	106.54	5.61425e-25	2.84476e-23	52	30	86	58	48	182	225	179	161	207	54.8	190.8
Tcf19	-1.71311	3.64413	18.0446	2.15788e-05	0.00018702	36	124	27	119	96	239	342	224	308	315	80.4	285.6
Sh2d3c	-1.71502	6.07547	113.551	1.63457e-26	9.07489e-25	108	81	92	107	77	328	348	307	321	322	93	325.2
4930579G24Rik	-1.71775	2.81658	85.9501	1.84535e-20	7.15391e-19	28	49	24	50	35	148	128	126	128	123	37.2	130.6
Rassf3	-1.71877	5.47649	97.1724	6.35463e-23	2.86484e-21	143	192	140	190	128	637	618	536	559	434	158.6	556.8
Slc25a45	-1.72572	5.02628	142.355	8.13465e-33	5.92414e-31	128	136	128	125	79	513	401	457	398	320	119.2	417.8
Adcy9	-1.72907	3.48795	105.817	8.08514e-25	4.03988e-23	40	67	66	59	35	259	177	206	176	121	53.4	187.8
Cnnm3	-1.72938	4.45609	193.4	5.75686e-44	6.31429e-42	87	132	94	141	93	345	390	361	440	383	109.4	383.8
Dennd3	-1.73441	3.87834	65.9015	4.74041e-16	1.34708e-14	81	54	73	29	24	227	210	209	143	131	52.2	184
Iqsec1	-1.73597	7.41508	256.558	9.65852e-58	1.63134e-55	567	629	619	473	393	2200	2051	1857	1588	1787	536.2	1896.6
Tmcc3	-1.73973	4.25154	142.827	6.41321e-33	4.69902e-31	54	64	59	79	36	277	178	207	200	170	58.4	206.4
Fan1	-1.74528	2.57954	102.095	5.29195e-24	2.52498e-22	25	38	24	36	20	84	144	99	83	99	28.6	101.8
Etv5	-1.75248	5.41689	164.361	1.26137e-37	1.1068e-35	206	477	313	359	243	1093	1342	920	1075	1240	319.6	1134
Sipa1l2	-1.75266	4.45788	134.1	5.19397e-31	3.4732e-29	222	163	191	132	89	773	646	596	474	367	159.4	571.2
Wee1	-1.75663	4.76917	18.9549	1.33846e-05	0.00011985	100	253	68	263	175	648	656	496	681	637	171.8	623.6
Slc19a2	-1.75724	4.73932	106.651	5.30912e-25	2.69775e-23	110	133	233	84	92	451	487	480	428	470	130.4	463.2
Rcor2	-1.76242	2.21227	59.5062	1.21908e-14	3.0864e-13	36	73	47	60	66	173	224	208	189	236	56.4	206
Zfp367	-1.76523	4.23037	93.9616	3.21711e-22	1.39277e-20	69	118	61	125	97	398	360	389	317	260	94	344.8
Tsc22d1	-1.7678	5.63566	140.34	2.2432e-32	1.59804e-30	130	244	172	196	189	759	709	590	640	704	186.2	680.4
Mast3	-1.77059	6.90524	271.636	4.9924e-61	9.21058e-59	380	519	366	491	353	1516	1643	1419	1621	1448	421.8	1529.4
Acvr2b	-1.77102	3.6856	131.294	2.13512e-30	1.37905e-28	42	110	51	65	55	227	247	206	258	230	64.6	233.6
Mkl1	-1.7773	6.97677	279.273	1.08147e-62	2.10308e-60	366	493	471	501	358	1616	1764	1493	1603	1486	437.8	1592.4
Eya4	-1.78245	3.03549	41.9955	9.14815e-11	1.60857e-09	41	135	28	80	59	277	314	144	245	277	68.6	251.4
Kif21b	-1.78248	6.23763	93.3042	4.48437e-22	1.92059e-20	142	390	148	236	147	622	858	535	965	837	212.6	763.4
Kcnj2	-1.78362	5.94951	92.7656	5.88701e-22	2.50049e-20	142	143	174	263	166	825	595	687	697	477	177.6	656.2
Ccne2	-1.78412	2.76174	29.7933	4.80643e-08	6.17117e-07	19	48	14	74	49	162	132	114	169	181	40.8	151.6
Plxdc1	-1.78755	4.29866	126.41	2.50095e-29	1.52757e-27	217	265	157	215	121	859	744	737	663	558	195	712.2
Msh6	-1.79208	5.43342	203.212	4.15834e-46	5.02015e-44	195	389	214	309	246	1048	1132	956	1002	868	270.6	1001.2
Tprn	-1.79415	5.49708	168.21	1.82004e-38	1.63286e-36	150	200	152	158	190	651	660	640	581	652	170	636.8
Meis1	-1.7944	3.88345	121.797	2.55661e-28	1.51777e-26	69	57	76	77	73	274	262	257	233	283	70.4	261.8
Mmp19	-1.8046	3.52253	103.135	3.13149e-24	1.51627e-22	49	39	50	32	18	198	115	159	123	101	37.6	139.2
Gnpda1	-1.80643	5.35444	170.557	5.59148e-39	5.13161e-37	215	273	191	223	175	981	782	787	715	753	215.4	803.6
E2f7	-1.80673	3.63219	13.6433	0.000221025	0.00158746	36	118	14	112	70	239	311	172	262	326	70	262
Mbd4	-1.81406	2.82979	92.5279	6.63807e-22	2.80295e-20	33	42	24	44	33	161	103	117	143	136	35.2	132
Fblim1	-1.81783	7.2858	70.8862	3.78444e-17	1.1737e-15	285	499	253	311	219	1199	1366	1086	1074	1110	313.4	1167
Tmem154	-1.81973	4.09833	145.13	2.01165e-33	1.49527e-31	79	96	98	79	41	323	340	230	340	226	78.6	291.8
Pgap1	-1.82097	5.83664	172.264	2.36989e-39	2.20308e-37	149	202	123	207	153	727	639	555	511	718	166.8	630
Dchs1	-1.82838	3.40125	72.2855	1.86207e-17	5.92307e-16	55	64	38	44	29	222	181	194	154	119	46	174
Slco4a1	-1.83149	9.17911	56.136	6.76271e-14	1.60591e-12	635	1115	652	1327	987	4018	3681	3237	3805	3375	943.2	3623.2
Cdan1	-1.83295	4.55916	100.497	1.18551e-23	5.54614e-22	52	97	50	125	92	290	381	258	305	358	83.2	318.4
Bag2	-1.83392	4.69484	65.0287	7.3816e-16	2.06341e-14	78	172	101	147	160	425	446	466	536	654	131.6	505.4
Rasgrp3	-1.83951	6.85017	48.9335	2.64789e-12	5.44969e-11	330	838	294	708	525	2086	2217	1785	2243	2000	539	2066.2
Adamts10	-1.84464	5.14324	96.5007	8.92121e-23	3.99688e-21	105	136	86	111	84	409	502	363	416	312	104.4	400.4
Cd28	-1.84577	7.69079	114.396	1.06739e-26	5.99069e-25	453	850	741	1031	509	2677	2664	2152	2861	3092	716.8	2689.2
Gatsl2	-1.85733	5.00347	261.599	7.69246e-59	1.35659e-56	191	285	219	184	137	998	821	761	679	644	203.2	780.6
Epha2	-1.85754	2.45473	51.9989	5.55311e-13	1.22264e-11	41	45	39	28	24	171	170	187	78	82	35.4	137.6
LOC102632465	-1.86002	3.13961	40.8858	1.61388e-10	2.7491e-09	28	41	28	42	26	108	162	101	129	135	33	127
Mast1	-1.86239	2.82111	59.7266	1.08992e-14	2.76719e-13	13	38	19	35	26	90	103	96	126	92	26.2	101.4
Snx24	-1.86864	4.37089	40.7892	1.69564e-10	2.87883e-09	64	119	54	82	70	253	365	234	330	331	77.8	302.6
Ccne1	-1.87147	5.03349	57.688	3.07171e-14	7.48191e-13	111	260	125	280	188	742	780	624	766	851	192.8	752.6
Zfp398	-1.8726	3.75174	104.351	1.69441e-24	8.30494e-23	48	111	47	55	71	244	345	193	232	293	66.4	261.4
Clspn	-1.87434	4.42093	27.4763	1.59034e-07	1.90333e-06	71	205	66	152	123	454	567	371	493	538	123.4	484.6
Mbp	-1.8779	6.55342	259.328	2.40384e-58	4.1778e-56	272	423	265	356	282	1360	1365	1140	1291	1116	319.6	1254.4
Aatk	-1.88318	4.7162	68.2197	1.46257e-16	4.31643e-15	66	80	69	33	45	325	256	293	153	137	58.6	232.8
Pdxk	-1.8833	7.99984	93.1804	4.77386e-22	2.03972e-20	549	740	619	893	688	2836	2619	2683	2726	2930	697.8	2758.8
C5ar2	-1.89026	2.45868	84.6929	3.48506e-20	1.33381e-18	81	102	89	64	40	335	366	273	296	200	75.2	294
Zbtb14	-1.89755	3.67934	141.032	1.58301e-32	1.13447e-30	44	75	45	66	52	234	250	216	210	211	56.4	224.2
Fbxo5	-1.9015	2.59883	11.9339	0.000551217	0.00362998	23	71	11	52	39	123	220	118	166	160	39.2	157.4
Acer2	-1.91174	1.81739	79.1557	5.74029e-19	2.04266e-17	19	42	22	34	24	104	106	98	113	140	28.2	112.2
Smad3	-1.91313	4.86555	36.2071	1.77422e-09	2.69095e-08	53	206	59	110	81	338	465	308	414	490	101.8	403
L3mbtl3	-1.91435	3.56526	68.6292	1.18833e-16	3.53318e-15	24	42	47	28	34	124	146	163	135	135	35	140.6
Nfatc1	-1.91912	6.44832	224.973	7.44353e-51	1.04605e-48	264	455	272	357	268	1226	1520	1069	1275	1392	323.2	1296.4
Kifc3	-1.92111	5.95448	107.548	3.37682e-25	1.74047e-23	81	152	71	119	74	405	429	421	405	333	99.4	398.6
Chek2	-1.92114	3.11798	91.0353	1.41129e-21	5.83593e-20	30	37	38	56	47	162	164	138	185	194	41.6	168.6
Foxo3	-1.92223	5.36459	342.053	2.27936e-76	6.5081e-74	236	242	235	224	176	980	857	827	878	932	222.6	894.8
Fhod1	-1.92287	5.12637	131.139	2.30822e-30	1.48022e-28	136	182	118	113	86	582	591	451	549	382	127	511
Sec22c	-1.92867	3.30064	168.369	1.6802e-38	1.51117e-36	42	31	38	54	34	147	178	185	155	141	39.8	161.2
Tspan14	-1.93229	5.18927	228.765	1.10824e-51	1.60766e-49	105	127	104	137	67	515	487	435	433	312	108	436.4
Bhlhe40	-1.93756	6.68986	105.974	7.47174e-25	3.74378e-23	176	180	227	152	97	767	712	610	589	666	166.4	668.8
Tonsl	-1.94006	4.07115	127.05	1.81107e-29	1.11376e-27	54	111	63	87	55	306	343	277	306	270	74	300.4
Klhl24	-1.94194	4.5118	105.104	1.15901e-24	5.73545e-23	51	91	55	72	40	241	312	173	285	239	61.8	250
Mfsd12	-1.94297	8.08155	143.173	5.38799e-33	3.96398e-31	577	663	491	690	428	2508	2457	2215	2433	2009	569.8	2324.4
Plekhm1	-1.94373	6.8881	198.137	5.32526e-45	6.14044e-43	499	526	592	652	416	2192	1955	1706	2397	2617	537	2173.4
Cdkn2c	-1.95122	3.23255	96.1753	1.05151e-22	4.68181e-21	38	57	29	59	35	204	207	143	216	129	43.6	179.8
Prr12	-1.95415	6.18383	314.062	2.84749e-70	6.40257e-68	278	418	272	353	277	1397	1472	1230	1193	1311	319.6	1320.6
Nfatc2	-1.9542	5.99178	257.822	5.11934e-58	8.85449e-56	273	456	336	254	176	1336	1381	1230	1018	1120	299	1217
Tns1	-1.95678	5.63094	107.338	3.75383e-25	1.92376e-23	298	661	270	343	269	1755	2182	1337	1079	1268	368.2	1524.2
Abcg1	-1.96278	7.88134	77.4387	1.36903e-18	4.7725e-17	648	1346	483	1260	739	3590	4259	3037	3725	3889	895.2	3700
Suv420h2	-1.96438	5.12159	100.51	1.17787e-23	5.51757e-22	104	204	92	161	119	503	645	431	629	609	136	563.4
Tpra1	-1.96505	5.26845	155.86	9.08175e-36	7.39197e-34	97	116	115	141	85	523	485	416	483	388	110.8	459
Il6ra	-1.97001	4.91524	147.304	6.73431e-34	5.07911e-32	126	163	95	187	142	594	666	483	623	630	142.6	599.2
Depdc7	-1.97613	2.75494	98.7258	2.89994e-23	1.32564e-21	25	41	27	48	26	128	152	125	138	152	33.4	139
Smyd4	-1.97777	2.63933	107.905	2.81932e-25	1.4573e-23	25	49	20	47	43	161	163	160	165	131	36.8	156
Gpr162	-1.98145	4.45939	63.4361	1.65651e-15	4.5079e-14	40	56	19	48	23	149	188	126	166	147	37.2	155.2
Elk3	-1.98914	5.46201	302.169	1.10979e-67	2.37654e-65	200	312	183	216	166	1018	1034	748	855	887	215.4	908.4
Nanos1	-1.99415	2.60085	61.4081	4.63891e-15	1.21728e-13	26	90	51	78	53	198	253	205	276	317	59.6	249.8
Dedd2	-2.00089	3.25052	197.133	8.82183e-45	9.98032e-43	39	54	42	47	36	196	193	178	183	177	43.6	185.4
Pgbd5	-2.0089	3.48089	104.613	1.48442e-24	7.31557e-23	25	49	13	16	25	104	119	113	116	99	25.6	110.2
Angpt2	-2.00983	4.68516	40.0154	2.51972e-10	4.20061e-09	84	172	91	119	109	475	570	436	544	455	115	496
Srl	-2.0146	2.81412	160.112	1.06956e-36	9.09655e-35	33	62	35	51	43	193	202	188	180	201	44.8	192.8
Fam65a	-2.01633	5.27357	232.987	1.32998e-52	2.00197e-50	135	142	111	137	105	595	546	493	510	569	126	542.6
B930041F14Rik	-2.01659	2.99788	66.7809	3.03429e-16	8.76095e-15	25	39	20	19	20	114	131	110	81	97	24.6	106.6
Gmnn	-2.023	3.23797	78.7635	7.00078e-19	2.4765e-17	31	65	31	63	35	197	190	183	221	176	45	193.4
Bcl9l	-2.02456	5.30906	169.903	7.76784e-39	7.09279e-37	171	189	193	145	103	715	924	641	526	643	160.2	689.8
Rab40c	-2.02982	4.48532	233.885	8.47386e-53	1.28631e-50	65	84	65	73	80	326	337	296	318	328	73.4	321
B630019K06Rik	-2.03544	1.67882	102.442	4.44157e-24	2.13053e-22	35	62	43	29	35	154	194	167	216	157	40.8	177.6
Arhgap8	-2.03596	2.81198	30.0106	4.29694e-08	5.55268e-07	33	38	31	34	29	137	186	134	135	134	33	145.2
Nfic	-2.03882	7.45108	278.738	1.41481e-62	2.73653e-60	493	747	576	648	521	2975	2621	2797	2261	2443	597	2619.4
Klf11	-2.04454	3.27792	95.8682	1.22793e-22	5.45383e-21	33	47	42	28	21	148	156	158	131	151	34.2	148.8
Cdca7	-2.05029	5.13335	33.3487	7.70281e-09	1.0863e-07	106	230	98	229	171	754	803	656	798	706	166.8	743.4
Slc5a3	-2.05109	6.76094	217.5	3.17504e-49	4.12365e-47	255	321	285	352	209	1429	1245	1260	1078	1222	284.4	1246.8
Klhl42	-2.05267	4.14456	193.718	4.90675e-44	5.41489e-42	49	74	72	59	66	291	289	282	267	289	64	283.6
Slitrk5	-2.05663	4.72765	74.34	6.57561e-18	2.17031e-16	60	153	74	130	93	373	486	359	425	601	102	448.8
Brca1	-2.06291	4.37802	41.2045	1.37103e-10	2.36001e-09	91	184	65	177	139	563	670	493	664	567	131.2	591.4
Mafb	-2.06576	4.96687	102.457	4.40734e-24	2.11715e-22	329	179	174	176	84	938	1012	597	806	797	188.4	830
Zan	-2.06867	2.81241	67.0024	2.71179e-16	7.85501e-15	53	36	41	12	16	160	151	165	113	115	31.6	140.8
Plekho1	-2.07767	6.89726	113.933	1.34779e-26	7.54093e-25	219	356	258	323	223	1275	1447	1260	1115	1093	275.8	1238
Rap2a	-2.07852	5.67056	88.9867	3.9748e-21	1.61033e-19	157	156	132	138	92	871	690	652	430	410	135	610.6
Ccnd1	-2.08507	7.38493	194.593	3.16067e-44	3.55338e-42	947	1042	1087	903	605	5090	3852	5384	3254	3000	916.8	4116
Kank2	-2.08704	2.89556	82.9832	8.27528e-20	3.10116e-18	50	72	40	50	42	292	227	273	181	184	50.8	231.4
Zbtb1	-2.08883	4.47802	134.028	5.38743e-31	3.59588e-29	94	133	53	130	88	519	488	397	466	399	99.6	453.8
Zfp608	-2.09452	4.36721	72.1176	2.02743e-17	6.42631e-16	23	29	56	27	11	144	168	116	108	116	29.2	130.4
Rin1	-2.09783	3.79082	174.231	8.81505e-40	8.34554e-38	30	50	34	53	43	180	186	193	207	191	42	191.4
Cnnm2	-2.09993	3.50876	168.822	1.33822e-38	1.20964e-36	39	70	55	49	38	278	274	207	194	193	50.2	229.2
Zdhhc14	-2.11139	3.89332	161.362	5.7012e-37	4.88349e-35	65	125	62	108	68	442	444	357	355	368	85.6	393.2
Rnf144b	-2.11838	5.06164	56.6008	5.33892e-14	1.27369e-12	89	175	53	135	83	511	504	328	577	535	107	491
St6gal1	-2.11934	6.31797	173.46	1.29881e-39	1.22e-37	189	363	182	278	199	1267	1332	916	1046	1046	242.2	1121.4
Daglb	-2.11947	5.04222	84.1813	4.51413e-20	1.71852e-18	97	241	93	237	161	729	842	646	832	797	165.8	769.2
Tmem206	-2.12489	5.68657	104.766	1.37415e-24	6.78142e-23	118	196	125	192	181	768	844	620	841	756	162.4	765.8
Cdk20	-2.12531	2.79056	141.831	1.05889e-32	7.64951e-31	50	42	18	39	34	191	171	167	198	130	36.6	171.4
Bsn	-2.14373	5.80243	74.1034	7.41317e-18	2.44227e-16	126	245	109	206	176	819	972	669	871	774	172.4	821
Gcnt1	-2.14385	5.62809	239.661	4.66348e-54	7.35848e-52	120	194	121	189	143	793	754	710	703	664	153.4	724.8
Klhl21	-2.1485	4.44879	141.552	1.21839e-32	8.7841e-31	82	120	59	86	60	373	455	400	358	331	81.4	383.4
Wdhd1	-2.14876	4.69325	65.8126	4.95908e-16	1.40589e-14	73	180	69	162	132	608	614	464	633	621	123.2	588
Wdr76	-2.16123	4.15576	59.1568	1.45598e-14	3.65273e-13	39	110	35	123	92	361	423	260	432	447	79.8	384.6
Gins3	-2.16618	3.76491	131.22	2.21668e-30	1.42406e-28	53	69	27	60	44	218	268	203	272	248	50.6	241.8
Ccsap	-2.17453	2.95421	87.5196	8.34485e-21	3.30997e-19	17	31	12	39	23	108	126	82	150	120	24.4	117.2
Samd1	-2.17501	5.22907	112.085	3.42296e-26	1.86583e-24	73	198	138	169	197	715	674	764	740	896	155	757.8
Runx2	-2.19272	3.66611	158.164	2.8494e-36	2.36198e-34	37	89	34	51	26	208	260	206	229	234	47.4	227.4
Rasa3	-2.19512	6.57341	156.327	7.1804e-36	5.91126e-34	248	483	204	339	263	1783	1665	1580	1435	1082	307.4	1509
Cdc6	-2.19905	4.77219	50.4415	1.2277e-12	2.60885e-11	95	198	96	209	152	776	743	694	730	755	150	739.6
Foxred2	-2.20085	5.72539	365.272	2.00253e-81	6.10534e-79	114	121	146	112	112	719	551	733	488	486	121	595.4
1700017B05Rik	-2.20312	7.89561	119.961	6.45182e-28	3.78647e-26	693	888	908	969	864	4308	4461	4107	3923	4577	864.4	4275.2
Tfap4	-2.20499	4.50747	89.9223	2.47701e-21	1.0138e-19	60	128	77	131	122	519	575	397	550	544	103.6	517
E2f8	-2.21863	5.43919	29.3114	6.16334e-08	7.77463e-07	110	379	71	288	238	974	1272	773	1234	1194	217.2	1089.4
Foxo1	-2.22094	2.91814	111.188	5.38163e-26	2.88969e-24	20	39	35	30	24	161	144	165	122	141	29.6	146.6
Chst3	-2.22614	1.02132	42.7417	6.24679e-11	1.11753e-09	14	32	10	25	22	99	132	95	106	89	20.6	104.2
1810011H11Rik	-2.23371	4.81473	153.606	2.8243e-35	2.22823e-33	61	103	69	75	65	338	404	318	442	360	74.6	372.4
Trp53inp1	-2.24573	3.9824	80.9598	2.30361e-19	8.43939e-18	58	42	81	30	25	320	216	272	184	190	47.2	236.4
Slc43a2	-2.25211	7.53187	123.185	1.27004e-28	7.60251e-27	907	1307	946	1013	719	6757	4669	5612	4133	3648	978.4	4963.8
Mnt	-2.26274	5.40268	287.089	2.14207e-64	4.3052e-62	159	224	211	217	110	1033	849	962	905	879	184.2	925.6
Tob1	-2.27537	4.89747	209.822	1.50208e-47	1.88289e-45	138	113	131	86	76	654	528	629	463	523	108.8	559.4
6430548M08Rik	-2.27927	5.39577	150.542	1.32003e-34	1.0169e-32	172	126	185	102	90	1066	568	974	486	410	135	700.8
E2f2	-2.28074	6.51458	127.288	1.60694e-29	9.9503e-28	268	276	199	177	106	1277	1086	1181	885	822	205.2	1050.2
Snx30	-2.28178	5.47285	263.112	3.59894e-59	6.3781e-57	129	223	137	202	149	942	906	811	846	847	168	870.4
Nfam1	-2.28725	6.72249	218.52	1.90205e-49	2.48829e-47	217	179	205	173	121	1324	751	951	795	820	179	928.2
Zfp362	-2.28812	4.88217	336.217	4.25296e-75	1.10075e-72	79	155	95	119	75	587	620	559	500	441	104.6	541.4
Ccdc142	-2.28991	3.0478	140.762	1.81339e-32	1.29699e-30	19	27	17	18	24	113	121	100	126	91	21	110.2
Patz1	-2.29058	5.06057	189.13	4.92276e-43	5.25522e-41	115	209	120	180	142	797	846	705	810	837	153.2	799
Jade1	-2.29298	4.65151	77.1717	1.56722e-18	5.43181e-17	89	197	77	159	142	645	743	616	690	805	132.8	699.8
Ung	-2.30441	3.57537	59.6871	1.11203e-14	2.81934e-13	31	99	41	117	79	360	404	384	347	448	73.4	388.6
Tmem51	-2.3067	4.21464	196.321	1.3266e-44	1.4961e-42	63	33	31	37	27	220	236	211	196	148	38.2	202.2
Arrdc2	-2.33251	2.9942	156.019	8.38444e-36	6.83987e-34	16	39	17	26	29	138	171	117	157	104	25.4	137.4
Dennd2c	-2.33593	3.67633	288.097	1.29164e-64	2.62532e-62	38	45	34	55	20	216	208	210	224	167	38.4	205
Trim65	-2.33819	3.7966	193.88	4.52375e-44	5.00758e-42	54	84	44	57	55	337	358	296	289	311	58.8	318.2
Pank1	-2.33852	2.48004	113.725	1.49719e-26	8.3379e-25	29	67	40	40	31	249	194	196	229	237	41.4	221
Pwwp2b	-2.34848	4.27055	235.07	4.67407e-53	7.1555e-51	54	40	51	47	30	252	228	222	235	259	44.4	239.2
Scd2	-2.36449	9.73816	181.088	2.80476e-41	2.75694e-39	1741	2865	1428	2903	2227	12906	12133	12621	11861	12324	2232.8	12369
Fbxo31	-2.37962	4.80305	257.541	5.89514e-58	1.01475e-55	88	155	121	119	115	651	862	688	618	520	119.6	667.8
Tmem104	-2.38064	5.75368	346.288	2.72615e-77	7.84608e-75	178	185	173	145	108	1147	724	1022	718	750	157.8	872.2
2900026A02Rik	-2.39659	6.31595	348.104	1.09675e-77	3.182e-75	250	461	251	334	259	1979	1844	1960	1474	1478	311	1747
Gm30321	-2.4108	3.21828	104.333	1.71021e-24	8.37098e-23	19	31	24	22	32	142	179	121	141	153	25.6	147.2
Klf10	-2.41277	5.10415	170.418	5.99656e-39	5.48937e-37	92	143	70	109	72	558	582	587	544	473	97.2	548.8
Tlr8	-2.41498	2.17176	80.7897	2.51063e-19	9.1605e-18	48	31	41	48	29	298	173	148	245	251	39.4	223
Ldlrap1	-2.42434	5.91062	524.973	3.50477e-116	2.10146e-113	191	206	251	179	154	1210	1242	1058	1101	983	196.2	1118.8
Osgin1	-2.48747	5.86761	208.02	3.71413e-47	4.5604e-45	64	71	113	56	26	383	425	499	336	289	66	386.4
F630028O10Rik	-2.49021	4.10344	116.089	4.54499e-27	2.59129e-25	41	53	46	43	34	254	318	188	278	257	43.4	259
Zfpm1	-2.49441	5.76366	239.614	4.7731e-54	7.49856e-52	67	91	78	81	61	532	495	552	337	359	75.6	455
Plekhg3	-2.50517	4.49451	202.877	4.9206e-46	5.92052e-44	47	95	44	60	49	384	417	342	385	259	59	357.4
C130050O18Rik	-2.51728	2.29193	142.32	8.276e-33	6.0149e-31	19	36	16	19	24	170	115	164	137	115	22.8	140.2
Dtl	-2.5197	4.8814	89.7247	2.73723e-21	1.11523e-19	74	179	69	148	149	714	847	658	806	828	123.8	770.6
C1qa	-2.54768	1.65403	72.6691	1.5332e-17	4.91606e-16	31	36	24	60	35	348	181	194	224	223	37.2	234
Abcd2	-2.58191	2.50441	102.516	4.27839e-24	2.0605e-22	17	24	23	21	13	131	118	97	155	119	19.6	124
Mertk	-2.58371	3.61957	112.324	3.03426e-26	1.65646e-24	22	24	17	25	19	165	118	127	144	132	21.4	137.2
Rab7b	-2.58394	6.13351	165.879	5.87746e-38	5.20807e-36	171	193	137	197	114	1137	1192	926	1028	881	162.4	1032.8
Amigo1	-2.5842	2.13923	113.893	1.37512e-26	7.66999e-25	11	34	15	23	23	132	138	118	159	133	21.2	136
Cd300lb	-2.59398	5.37655	181.884	1.87942e-41	1.86779e-39	280	320	253	264	135	1851	1617	1539	1488	1426	250.4	1584.2
Lfng	-2.61018	5.3291	128.832	7.37954e-30	4.64137e-28	113	167	100	118	117	851	816	734	797	829	123	805.4
Agfg2	-2.61043	4.69092	486.794	7.10083e-108	3.81283e-105	73	101	64	103	71	581	588	441	513	553	82.4	535.2
Pald1	-2.62256	3.45728	140.529	2.03916e-32	1.45557e-30	12	33	10	27	18	141	169	113	146	91	20	132
Slc37a2	-2.62981	6.5452	237.478	1.39539e-53	2.16381e-51	196	249	209	230	152	2079	1320	1479	1169	815	207.2	1372.4
Paqr7	-2.65834	5.05288	356.946	1.30219e-79	3.90396e-77	101	93	116	137	112	793	716	673	723	864	111.8	753.8
Irf2bp2	-2.6603	6.99707	676.533	3.79289e-149	4.13494e-146	429	464	423	412	249	2693	3031	2359	2529	2548	395.4	2632
Trerf1	-2.67857	4.53614	228.161	1.50119e-51	2.15166e-49	75	112	54	81	76	587	566	574	488	519	79.6	546.8
Marveld1	-2.70222	4.55973	193.964	4.33545e-44	4.81396e-42	19	53	25	41	19	273	201	187	212	206	31.4	215.8
Fam214a	-2.71322	2.88903	159.297	1.61148e-36	1.35454e-34	18	36	20	30	30	179	186	156	226	193	26.8	188
Tfeb	-2.73577	4.27594	172.046	2.64404e-39	2.45159e-37	41	62	21	34	15	274	298	251	241	156	34.6	244
Fam105a	-2.73852	4.83487	245.607	2.35567e-55	3.80034e-53	41	83	46	81	70	452	495	412	527	412	64.2	459.6
Kctd12b	-2.83393	4.3361	252.892	6.08223e-57	1.00836e-54	46	32	26	43	18	282	272	183	281	229	33	249.4
Nhsl1	-2.84674	3.03737	226.57	3.3373e-51	4.74556e-49	18	24	23	16	8	157	159	157	101	108	17.8	136.4
Thbs1	-2.85448	0.707832	31.8798	1.64015e-08	2.22496e-07	20	23	7	6	10	212	128	81	45	62	13.2	105.6
Dmpk	-2.87901	1.83235	70.144	5.51303e-17	1.68654e-15	7	30	5	68	21	259	226	191	198	152	26.2	205.2
Susd3	-2.92212	3.11066	289.948	5.10268e-65	1.06729e-62	49	60	50	60	51	514	432	396	498	351	54	438.2
Zfp36l2	-2.93074	8.03252	152.031	6.23936e-35	4.86913e-33	365	753	306	448	352	3442	4087	3307	3526	3609	444.8	3594.2
Rnf150	-2.93098	1.60431	91.501	1.11535e-21	4.63345e-20	13	31	16	16	19	231	151	135	129	138	19	156.8
Fam78a	-2.9371	5.17403	441.564	4.94353e-98	2.16888e-95	77	82	105	90	77	763	696	613	698	740	86.2	702
Bhlhe41	-2.9386	7.29617	228.065	1.57517e-51	2.24874e-49	22	14	15	31	7	178	108	132	178	126	17.8	144.4
Klhl6	-2.9596	3.9458	213.402	2.48685e-48	3.18388e-46	40	53	26	44	32	325	414	192	391	296	39	323.6
Sgsh	-2.96787	4.31591	278.7	1.44204e-62	2.77427e-60	40	94	37	77	56	508	688	469	468	415	60.8	509.6
Lpar5	-2.99169	4.87168	153.946	2.37958e-35	1.89818e-33	41	92	61	89	99	564	606	614	634	866	76.4	656.8
Cytip	-3.00134	3.52804	180.229	4.31975e-41	4.21158e-39	20	45	8	35	34	254	341	140	237	259	28.4	246.2
Tgfbi	-3.02747	1.76048	82.2201	1.21744e-19	4.53404e-18	29	46	10	39	29	390	318	280	202	171	30.6	272.2
Tlr5	-3.12306	2.1954	202.253	6.73318e-46	8.0476e-44	13	22	16	10	6	153	137	128	107	98	13.4	124.6
Arrdc3	-3.13097	2.6118	230.417	4.83573e-52	7.10082e-50	8	19	14	11	16	126	156	102	112	143	13.6	127.8
Lhfpl2	-3.19323	7.39116	99.7132	1.76139e-23	8.16594e-22	127	184	93	224	156	1638	1619	1172	1777	1506	156.8	1542.4
Eepd1	-3.26204	4.24264	59.4613	1.24723e-14	3.15321e-13	38	106	20	77	58	582	668	394	626	793	59.8	612.6
Arl11	-3.29779	3.52631	224.399	9.93031e-51	1.37935e-48	12	21	11	9	4	159	139	122	100	81	11.4	120.2
Bmf	-3.36608	4.2147	71.2993	3.06948e-17	9.58574e-16	10	21	7	10	9	166	159	107	113	91	11.4	127.2
Vsir	-3.45684	5.55514	184.097	6.17773e-42	6.35e-40	88	72	80	59	32	1093	728	931	573	521	66.2	769.2
Rab3il1	-3.45893	4.40161	529.811	3.1053e-117	1.95994e-114	107	167	103	126	120	1685	1393	1291	1352	1607	124.6	1465.6
Lyl1	-3.50071	7.00009	303.71	5.12235e-68	1.10348e-65	171	254	139	168	141	1952	2561	1795	2017	2183	174.6	2101.6
Rgs2	-3.56433	5.07833	133.737	6.23837e-31	4.14846e-29	28	18	22	81	17	409	338	292	592	407	33.2	407.6
Sesn1	-3.58083	3.37986	446.902	3.40673e-99	1.53201e-96	42	73	35	56	46	724	633	547	703	609	50.4	643.2
Slc26a11	-3.64739	3.5816	233.34	1.11429e-52	1.68435e-50	37	41	28	25	18	390	491	338	416	346	29.8	396.2
Lpin1	-3.70281	4.23258	340.179	5.83296e-76	1.62672e-73	10	15	13	14	14	194	187	210	160	171	13.2	184.4
Cbx2	-3.70911	1.38295	239.805	4.33752e-54	6.87429e-52	6	10	4	11	13	142	120	91	128	141	8.8	124.4
Angptl4	-3.72802	3.49167	331.54	4.44031e-74	1.14103e-71	5	27	6	11	16	163	208	151	196	204	13	184.4
Zfp395	-3.95564	3.81051	319.541	1.82381e-71	4.40358e-69	26	44	23	38	32	475	653	350	531	687	32.6	539.2
Arl4c	-4.13537	4.39501	419.724	2.80304e-93	1.14593e-90	40	76	38	50	23	832	1178	691	811	695	45.4	841.4
Slco2b1	-4.51779	0.978619	201.735	8.73552e-46	1.03378e-43	5	5	1	11	10	162	193	124	142	182	6.4	160.6
Gpr183	-4.78972	4.80095	389.66	9.81688e-87	3.49675e-84	17	75	9	44	36	1148	1125	788	1181	1108	36.2	1070
S1pr1	-4.81753	2.80808	471.304	1.66761e-104	7.99918e-102	7	11	13	10	9	387	317	272	269	274	10	303.8

## Sheet: N5+LPSvsN5
Supplemental Table 1. Lists of differentially expressed genes in Mst1/2 double knockout clone N5 with or without LPS stimulation. The genes were selected by these criteria: average RNA transcript reads in either N5 or WT iBMDMs>100, log2-fold change>1 or <-1, false discovery rate (FDR)<0.01.
gene	log2FC	logCPM	LR	PValue	FDR	N5LPSAS7N5LPS_A	N5LPSBS17N5LPS_B	N5LPSCS27N5LPS_C	N5LPSDS37N5LPS_D	N5LPSES47N5LPS_E	N5AS2N5_A	N5BS12N5_B	N5CS22N5_C	N5DS32N5_D	N5ES42N5_E	N5+LPS average reads	N5 average reads
Il6	14.6582	7.71174	488.093	3.70557e-108	2.3388e-105	4289	2291	4586	3560	1682	0	0	0	0	0	3281.6	0
Cxcl10	12.5398	10.5564	711.591	9.02027e-157	1.29805e-153	30972	21005	31308	25884	19077	0	7	2	3	9	25649.2	4.2
Gbp5	12.3277	7.27485	846.942	3.3596e-186	7.55407e-183	3134	2275	3002	3312	1966	0	2	0	0	0	2737.8	0.4
Ifit3b	11.8621	5.17148	391.327	4.25684e-87	1.57881e-84	521	344	578	507	360	0	0	0	0	0	462	0
Rsad2	11.7121	11.0461	491.8	5.78241e-109	3.85237e-106	33032	16214	27037	23913	13180	3	7	8	8	6	22675.2	6.4
Ifit1	11.5629	9.92969	683.759	1.01736e-150	1.35558e-147	18684	14671	22504	20866	13320	6	6	0	5	12	18009	5.8
Ifit3	11.4024	6.77944	463.504	8.30734e-103	4.66976e-100	1778	1095	1742	1378	1178	0	1	0	1	0	1434.2	0.4
Cmpk2	11.3391	10.5055	521.379	2.12097e-115	1.62349e-112	17022	10530	17429	16366	9666	5	8	3	4	6	14202.6	5.2
Mmp3	10.8124	3.49718	77.2347	1.51803e-18	5.92329e-17	480	80	467	126	34	0	0	0	0	0	237.4	0
Nos2	10.748	8.32392	1679.14	0	0	6479	5879	6227	6770	5113	3	5	1	3	5	6093.6	3.4
Ccl5	10.6241	7.66632	1336.92	1.07171e-292	1.2852e-288	4366	2916	4061	3320	2433	2	2	1	3	2	3419.2	2
Ifi205	10.204	3.41476	147.497	6.1121e-34	5.12605e-32	239	107	156	154	84	0	0	0	0	0	148	0
Gbp3	10.1513	6.27044	538.519	3.95875e-119	3.09608e-116	1607	1093	1552	1315	896	0	1	1	0	3	1292.6	1
Gbp2	10.1044	8.14929	770.753	1.23302e-169	1.92866e-166	5038	4049	6202	6009	3291	6	5	2	4	4	4917.8	4.2
Cd69	10.0935	5.09649	310.208	1.96788e-69	4.68851e-67	142	122	186	142	90	0	0	0	0	0	136.4	0
Mx2	9.97548	6.21584	412.392	1.10543e-91	4.90974e-89	1770	1191	1155	1180	578	1	1	3	0	0	1174.8	1
Il1b	9.08029	8.20764	934.507	3.09434e-205	9.27683e-202	5776	3150	5634	3782	3447	4	8	7	11	9	4357.8	7.8
Ifit2	8.89339	8.8906	540.403	1.54103e-119	1.26e-116	10700	7285	10224	9195	6857	14	20	17	17	23	8852.2	18.2
Il1a	8.64504	6.81053	861.667	2.11412e-189	5.07049e-186	1288	1244	1783	1540	1263	4	2	5	1	5	1423.6	3.4
Ifit1bl1	8.41183	5.66096	157.056	4.97544e-36	4.56624e-34	780	303	544	413	244	2	0	0	0	4	456.8	1.2
Lcn2	8.30516	7.41135	60.8511	6.1558e-15	1.80637e-13	4697	3397	5137	4307	1735	34	1	11	4	0	3854.6	10
Csf3	8.17805	5.12615	491.634	6.28413e-109	4.11051e-106	603	474	800	508	451	2	2	1	2	2	567.2	1.8
Gbp7	8.16656	6.71102	656.519	8.53728e-145	1.05909e-141	1749	1302	2008	1881	1223	7	3	4	9	4	1632.6	5.4
Gbp6	7.8882	2.90605	247.647	8.4603e-56	1.49935e-53	150	108	141	154	81	0	0	2	0	0	126.8	0.4
Cxcl3	7.79456	3.1549	508.642	1.25219e-112	9.00975e-110	193	151	200	172	104	0	1	2	0	0	164	0.6
Hdc	7.72493	2.90227	412.763	9.17841e-92	4.12753e-89	99	109	144	121	87	0	0	0	2	0	112	0.4
Rtp4	7.64516	6.72484	538.976	3.14946e-119	2.51789e-116	1414	1306	1915	1762	995	10	7	6	5	7	1478.4	7
Edn1	7.63138	4.54711	158.156	2.86111e-36	2.65972e-34	217	611	216	555	640	2	2	4	2	1	447.8	2.2
Mnda	7.62741	3.45144	183.703	7.53267e-42	8.52186e-40	167	70	130	116	54	1	0	0	1	0	107.4	0.4
Ccrl2	7.52413	5.46956	555.959	6.36471e-123	5.72442e-120	587	677	691	767	853	9	1	2	2	5	715	3.8
Cxcl2	7.48737	9.67276	449.039	1.16733e-99	6.363e-97	18188	12722	21970	16143	11894	97	47	123	108	45	16183.4	84
Acod1	7.41942	11.9203	929.344	4.10104e-204	1.13492e-200	62937	62669	82911	74381	48331	204	353	329	386	695	66245.8	393.4
Marcksl1	7.23318	8.84864	1065.15	1.24202e-233	6.38327e-230	9478	6571	10137	7856	5372	65	44	51	31	60	7882.8	50.2
Il27	7.17979	4.32189	339.617	7.73285e-76	2.12364e-73	320	246	308	374	182	0	3	3	2	1	286	1.8
Lipg	7.14556	7.62777	331.642	4.21926e-74	1.11612e-71	421	223	387	278	225	1	2	2	3	2	306.8	2
Mir155hg	6.98311	3.92393	383.527	2.12324e-85	7.20618e-83	254	313	216	284	171	4	2	1	1	1	247.6	1.8
Xaf1	6.9601	5.78345	385.764	6.91853e-86	2.37049e-83	877	716	922	891	422	9	2	3	8	7	765.6	5.8
Adamts4	6.88221	5.17704	234.818	5.30551e-53	8.5978e-51	1391	414	1297	1042	352	4	7	8	5	12	899.2	7.2
Tnfsf15	6.86181	5.30008	361.173	1.56359e-80	4.72704e-78	559	677	668	834	759	5	7	3	5	10	699.4	6
Ccl12	6.82215	5.29093	495.168	1.06976e-109	7.40109e-107	539	409	547	518	346	2	2	4	5	7	471.8	4
Parp14	6.79021	9.44885	796.177	3.65868e-175	6.92762e-172	15233	11118	14107	12542	7641	129	85	93	121	90	12128.2	103.6
Slfn4	6.76857	4.91171	312.23	7.13704e-70	1.72324e-67	430	396	465	455	231	5	4	2	1	5	395.4	3.4
Pyhin1	6.76072	4.32322	122.586	1.7179e-28	1.12574e-26	311	94	219	179	83	3	2	2	0	0	177.2	1.4
Oasl1	6.73991	9.25779	942.553	5.51496e-207	1.98406e-203	11629	9801	13689	11150	6836	71	92	82	95	150	10621	98
Ifih1	6.60121	6.3186	392.701	2.1373e-87	8.00955e-85	1564	890	1410	1232	683	17	5	13	10	11	1155.8	11.2
Saa3	6.57457	9.17664	389.095	1.30305e-86	4.59593e-84	12482	10330	13481	12021	10102	108	97	145	119	129	11683.2	119.6
Oasl2	6.54754	6.75955	389.784	9.22196e-87	3.35121e-84	1776	1318	1979	1857	1016	14	23	9	22	13	1589.2	16.2
Lgals9	6.49526	5.82159	231.373	2.99182e-52	4.74158e-50	892	590	845	808	377	8	3	5	4	18	702.4	7.6
Slc7a2	6.46272	6.66259	305.614	1.97114e-68	4.57508e-66	2506	1739	1981	2218	1320	8	24	12	26	42	1952.8	22.4
Irf7	6.43404	7.38976	308.529	4.56676e-69	1.07382e-66	3546	1786	3050	2343	1346	37	22	28	24	18	2414.2	25.8
Prdm1	5.93575	2.84217	260.519	1.3228e-58	2.53133e-56	108	95	122	139	74	2	0	3	1	2	107.6	1.6
Cd40	5.84663	7.18763	911.85	2.60531e-200	6.69491e-197	3743	2833	3704	3131	2166	56	33	54	65	53	3115.4	52.2
Cish	5.77993	3.28122	321.013	8.71592e-72	2.2082e-69	163	129	143	126	88	1	4	1	3	2	129.8	2.2
Socs1	5.66884	4.46489	594.605	2.49655e-131	2.56616e-128	500	448	493	442	263	3	5	9	9	15	429.2	8.2
Cx3cl1	5.61398	4.81814	420.244	2.15911e-93	1.00878e-90	332	189	340	319	130	8	2	2	9	4	262	5
Isg20	5.60495	4.74844	233.722	9.19816e-53	1.47729e-50	494	257	448	370	188	8	4	7	7	8	351.4	6.8
Ifi203	5.60009	7.02709	356.56	1.57976e-79	4.69699e-77	1643	917	1361	1418	784	24	25	25	26	20	1224.6	24
Ptgs2	5.48927	10.2335	375.334	1.2909e-83	4.14655e-81	25147	15635	25410	20279	11405	552	303	489	326	345	19575.2	403
Usp18	5.44078	7.2784	389.709	9.57507e-87	3.42462e-84	3589	2127	3279	2646	1779	50	47	53	74	77	2684	60.2
Mmp13	5.27364	6.81171	89.976	2.41065e-21	1.11329e-19	2367	643	1695	638	387	44	14	31	24	19	1146	26.4
BC018473	5.2706	5.41107	322.006	5.29674e-72	1.36111e-69	134	279	283	323	299	4	5	9	7	9	263.6	6.8
Ccl4	5.26862	9.63669	991.917	1.02618e-217	4.61471e-214	15133	12155	17586	14229	9357	294	276	326	362	483	13692	348.2
C5ar1	5.17201	7.22707	544.224	2.27236e-120	1.90117e-117	570	540	661	488	494	18	8	15	15	19	550.6	15
Agrn	5.15589	6.44234	411.844	1.45442e-91	6.381e-89	2596	2055	2277	2405	1072	70	34	75	57	35	2081	54.2
Ccl7	5.14915	7.98031	627.938	1.40386e-138	1.6292e-135	4530	3611	5112	4489	3705	82	104	115	119	187	4289.4	121.4
Tnf	5.05255	10.997	829.623	1.95694e-182	4.14135e-179	41202	41882	58768	51422	33845	1259	981	1460	1537	1353	45423.8	1318
Traf1	5.05011	6.38774	783.564	2.02137e-172	3.30549e-169	786	948	1129	1031	954	22	23	32	30	39	969.6	29.2
Irgm2	5.01789	6.20972	381.583	5.62798e-85	1.89226e-82	1445	856	1472	1216	698	31	24	34	44	35	1137.4	33.6
Slfn8	5.01449	5.69461	295.633	2.9454e-66	6.50083e-64	672	414	640	500	312	13	13	11	18	21	507.6	15.2
Slfn5	4.99321	7.73266	278.847	1.33901e-62	2.8171e-60	3657	2664	3996	3476	1876	100	88	97	111	64	3133.8	92
AA467197	4.94032	3.76727	161.775	4.63371e-37	4.45728e-35	267	196	281	272	125	2	11	10	8	4	228.2	7
Phlda1	4.93492	6.41727	159.387	1.54047e-36	1.45459e-34	2585	1182	2649	1365	622	47	42	72	37	58	1680.6	51.2
Igtp	4.92797	6.19999	201.65	9.1168e-46	1.19268e-43	1708	853	1561	1213	698	45	35	41	37	26	1206.6	36.8
Trim34a	4.8799	3.24565	167.807	2.2291e-38	2.24633e-36	134	86	129	143	77	3	2	5	8	0	113.8	3.6
Socs3	4.82157	6.99626	625.64	4.43647e-138	4.9877e-135	2041	2015	2041	1488	1300	72	50	70	56	54	1777	60.4
Ccl3	4.75377	10.9756	489.179	2.15039e-108	1.38147e-105	31371	32597	44382	39822	24838	878	1064	1078	1320	2092	34602	1286.4
Mndal	4.67788	7.32578	340.684	4.52698e-76	1.25279e-73	3304	2086	2637	2800	1272	84	63	70	131	107	2419.8	91
Ccl2	4.58267	10.2716	387.42	3.01754e-86	1.04384e-83	24601	22574	28143	25535	20628	754	871	886	989	1616	24296.2	1023.2
Dhx58	4.57321	5.22569	549.872	1.34217e-121	1.1777e-118	591	526	620	539	353	24	20	18	20	25	525.8	21.4
Oas1b	4.56414	3.86269	395.586	5.03169e-88	1.94645e-85	305	203	263	268	109	10	10	9	10	7	229.6	9.2
LOC102639982	4.51144	4.63274	409.22	5.41962e-91	2.32114e-88	514	463	310	533	220	16	19	16	21	14	408	17.2
Serpine1	4.45226	8.55586	740.485	4.70316e-163	7.05003e-160	7902	5611	8063	6883	3945	194	271	245	344	400	6480.8	290.8
Il1f9	4.43227	3.50228	100.228	1.35793e-23	7.05966e-22	229	137	267	235	80	9	6	6	17	2	189.6	8
Irgm1	4.40387	7.98489	432.841	3.91316e-96	1.98281e-93	4837	3463	5139	4035	2756	191	162	165	187	216	4046	184.2
Wfdc17	4.39217	3.38886	215.95	6.91678e-49	9.68242e-47	220	209	213	188	144	12	8	8	4	13	194.8	9
H2-M2	4.37234	3.11135	167.539	2.55115e-38	2.54945e-36	118	147	146	243	228	4	5	9	16	9	176.4	8.6
Nfkbiz	4.32708	8.31429	973.645	9.61459e-214	3.84327e-210	5926	5336	6916	5185	3826	232	238	325	303	194	5437.8	258.4
Samd9l	4.25727	7.2421	378.963	2.09247e-84	6.97025e-82	3063	2210	2955	2599	1562	119	114	104	162	122	2477.8	124.2
Tap1	4.2545	6.9759	257.184	7.05297e-58	1.30793e-55	3305	2023	3049	2359	1220	90	100	137	131	144	2391.2	120.4
Trim21	4.24441	6.03798	357.852	8.26594e-80	2.47813e-77	1381	940	1226	1143	739	69	48	54	49	53	1085.8	54.6
Ifi204	4.13738	6.84333	172.684	1.91875e-39	1.98359e-37	2366	1269	1886	1659	974	133	66	76	80	75	1630.8	86
Fas	4.07744	6.3955	792.028	2.91924e-174	5.25113e-171	1875	1554	1977	1810	1327	81	73	107	104	134	1708.6	99.8
Nlrc5	4.04599	6.77003	218.23	2.2e-49	3.12835e-47	2787	1460	1548	1670	812	89	97	98	95	98	1655.4	95.4
Dusp8	4.04116	3.11323	233.613	9.71358e-53	1.54626e-50	108	132	163	123	85	6	7	6	5	12	122.2	7.2
Gm8995	4.012	7.94347	224.68	8.62126e-51	1.29233e-48	4676	2727	3804	3304	1876	238	167	169	198	183	3277.4	191
Pla1a	4.0064	2.14112	107.685	3.15028e-25	1.77362e-23	176	96	131	96	44	10	6	3	1	12	108.6	6.4
Dtx3l	4.00115	7.40471	685.009	5.43942e-151	7.52649e-148	3366	2454	3370	2838	1988	140	159	143	206	208	2803.2	171.2
Oas2	3.97969	6.67545	238.2	9.70898e-54	1.62461e-51	1599	1151	1079	1482	753	99	56	74	77	55	1212.8	72.2
Slamf7	3.95593	4.06782	230.161	5.49938e-52	8.60199e-50	306	295	355	380	268	13	24	14	20	32	320.8	20.6
Helz2	3.94955	9.30538	376.247	8.16756e-84	2.69574e-81	14509	9889	11051	10217	5500	654	624	630	662	554	10233.2	624.8
Cfb	3.94195	5.62252	468.299	7.5133e-104	4.35965e-101	765	819	746	880	594	36	58	50	48	51	760.8	48.6
H2-Q4	3.92568	4.84953	156.665	6.05685e-36	5.53049e-34	839	431	600	404	250	18	34	38	28	43	504.8	32.2
Trim30a	3.92119	6.03795	155.161	1.291e-35	1.16113e-33	237	113	190	238	89	14	5	9	15	11	173.4	10.8
Cybb	3.88929	8.50781	441.139	6.11687e-98	3.23618e-95	2784	3203	3831	3448	3291	121	224	227	191	386	3311.4	229.8
Rnf213	3.8792	10.2127	276.478	4.39563e-62	9.03641e-60	27922	15751	17717	17398	9352	1254	1035	1194	1157	984	17628	1124.8
Peli1	3.87388	7.55502	1534.32	0	0	3420	3243	3421	3220	2293	146	231	184	200	294	3119.4	211
Ier3	3.83724	7.20998	310.241	1.93529e-69	4.64161e-67	3582	2084	3879	2664	1936	182	133	265	180	180	2829	188
Gm41235	3.81106	4.25352	429.195	2.43291e-95	1.19899e-92	409	382	289	412	202	15	23	18	35	27	338.8	23.6
Phf11d	3.78933	5.75034	250.829	1.71299e-56	3.066e-54	646	418	662	670	355	34	26	37	41	56	550.2	38.8
Zc3h12a	3.78268	7.35232	1208.57	8.38897e-265	7.54504e-261	3344	3491	3677	3339	2451	214	224	265	223	223	3260.4	229.8
Parp9	3.7342	7.08612	402.396	1.65726e-89	6.93274e-87	2600	1840	2675	2363	1353	165	142	125	176	172	2166.2	156
Trim12a	3.72854	4.23866	237.298	1.52723e-53	2.50885e-51	367	294	297	358	192	22	21	22	27	17	301.6	21.8
Hivep3	3.72667	9.01055	263.556	2.87992e-59	5.66163e-57	6816	9863	8997	10881	9567	484	604	615	745	1143	9224.8	718.2
Cd274	3.69047	7.32544	354.172	5.23195e-79	1.54282e-76	3623	2958	4009	3821	2363	177	229	230	278	375	3354.8	257.8
Ccl9	3.67674	7.97893	193.703	4.9432e-44	6.13229e-42	847	1376	1232	1033	1514	72	113	75	78	149	1200.4	97.4
Fam46a	3.65523	5.6586	351.148	2.3826e-78	6.91263e-76	922	784	1013	1041	602	47	52	50	78	119	872.4	69.2
Ddx58	3.64868	7.603	343.367	1.17941e-76	3.36749e-74	3491	2563	3698	3365	2027	247	210	171	291	238	3028.8	231.4
Trex1	3.64811	6.88732	435.063	1.2848e-96	6.60313e-94	2042	1565	2178	1823	1375	164	113	158	123	126	1796.6	136.8
Ripk2	3.63405	7.44491	791.275	4.25729e-174	7.29334e-171	3311	2900	3694	3735	2548	211	217	237	272	353	3237.6	258
Rab11fip1	3.63007	7.35399	1173.96	2.77818e-257	1.99896e-253	3175	2747	3248	2852	2373	171	195	226	236	331	2879	231.8
Tnfaip3	3.58617	7.47143	544.77	1.72861e-120	1.48068e-117	2728	2567	3083	2538	1975	167	145	263	223	255	2578.2	210.6
Ube2l6	3.57687	5.94584	249.879	2.7601e-56	4.91571e-54	855	736	1159	1041	521	64	57	55	86	87	862.4	69.8
Gm36043	3.57563	4.71095	201.423	1.02155e-45	1.33157e-43	636	651	419	602	328	28	54	51	41	41	527.2	43
Psmb9	3.55468	3.46925	145.068	2.07539e-33	1.70078e-31	213	120	181	162	110	13	9	12	20	10	157.2	12.8
Gm6377	3.51978	4.41542	147.496	6.11262e-34	5.12605e-32	231	365	335	350	432	28	13	47	25	38	342.6	30.2
Ifi47	3.49991	4.12665	89.2115	3.54778e-21	1.61563e-19	220	115	261	190	83	13	12	13	10	26	173.8	14.8
Jak2	3.47356	7.24103	341.556	2.9249e-76	8.2208e-74	3705	2262	3037	2824	1558	201	216	231	252	259	2677.2	231.8
Hck	3.42387	4.07489	315.5	1.38381e-70	3.43338e-68	224	288	307	311	165	20	14	23	27	34	259	23.6
Hivep2	3.40646	5.64781	400.15	5.10799e-89	2.08824e-86	1218	906	1068	923	670	71	81	67	94	134	957	89.4
Nod2	3.37418	6.7819	935.184	2.20492e-205	7.2113e-202	2153	2209	1987	2042	1273	155	147	163	199	255	1932.8	183.8
Herc6	3.3727	5.34013	237.753	1.21498e-53	2.02361e-51	982	558	741	774	425	77	64	51	58	71	696	64.2
Adora2b	3.33047	3.02498	154.857	1.50452e-35	1.34643e-33	133	95	121	122	106	11	8	10	17	10	115.4	11.2
Gm40824	3.32976	2.8609	140.927	1.66906e-32	1.30973e-30	151	129	98	171	51	6	14	16	11	10	120	11.4
Stat2	3.32192	7.30131	418.345	5.59214e-93	2.54662e-90	3282	2662	2751	2970	1656	225	270	235	268	293	2664.2	258.2
Rnd1	3.27341	3.4429	90.879	1.52733e-21	7.15459e-20	494	201	313	236	125	21	27	26	31	30	273.8	27
Nlrp3	3.27215	8.51088	571.009	3.38671e-126	3.29298e-123	7315	5299	6830	5454	4497	565	601	604	559	614	5879	588.6
Trafd1	3.2517	6.26169	215.292	9.62323e-49	1.32646e-46	1325	828	1070	956	559	73	108	97	101	100	947.6	95.8
Zc3h12c	3.22016	8.52914	811.22	1.9616e-178	3.92059e-175	6684	6441	6687	7358	4860	576	537	760	718	771	6406	672.4
Tnfrsf1b	3.22001	9.95651	1167.35	7.61484e-256	4.56586e-252	17013	14495	18561	18073	13168	1417	1577	1538	1695	2443	16262	1734
Slfn2	3.20312	7.94866	467.779	9.7536e-104	5.56977e-101	4838	3604	4800	3864	3298	349	437	386	418	609	4080.8	439.8
Sp110	3.18671	4.98965	247.579	8.75516e-56	1.544e-53	597	455	507	524	274	50	47	46	46	61	471.4	50
Tm4sf1	3.13331	4.74303	164.234	1.34453e-37	1.31442e-35	429	341	614	351	375	54	38	50	48	41	422	46.2
Stat1	3.1311	7.63179	297.67	1.06049e-66	2.38452e-64	4284	2887	3738	3447	2108	347	332	331	398	402	3292.8	362
Tlr3	3.1084	6.46928	140.575	1.99244e-32	1.55152e-30	1809	1036	1837	1717	815	127	125	150	225	176	1442.8	160.6
Atf3	3.06744	8.13048	478.225	5.19862e-106	3.11709e-103	5064	4769	5933	4836	3697	363	550	494	632	867	4859.8	581.2
Stx11	3.05459	4.57182	291.67	2.15143e-65	4.71951e-63	463	410	538	387	322	42	55	57	49	44	424	49.4
Sdc4	3.05017	9.15084	512.506	1.80708e-113	1.32676e-110	10681	6646	9454	7292	4890	773	780	923	913	1186	7792.6	915
Clec2d	3.03357	5.86396	375.809	1.01706e-83	3.32633e-81	1302	1198	1204	1387	710	139	101	105	171	173	1160.2	137.8
Parp10	3.02641	6.56203	238.907	6.80969e-54	1.14479e-51	1979	1364	1633	1493	940	183	145	213	172	149	1481.8	172.4
Sp100	3.02067	5.71078	225.083	7.04108e-51	1.06433e-48	809	517	665	683	382	78	78	60	73	71	611.2	72
Cd14	3.01091	8.02503	491.982	5.27826e-109	3.58284e-106	3804	3225	3764	3335	3067	453	387	346	435	467	3439	417.6
Pde4b	3.00863	6.88094	608.431	2.45444e-134	2.67578e-131	1886	1888	2100	1795	1312	181	157	238	241	280	1796.2	219.4
Sp140	2.98332	5.23985	193.488	5.50888e-44	6.78725e-42	817	585	721	645	391	82	77	75	73	74	631.8	76.2
Daxx	2.97855	7.34701	298.156	8.30936e-67	1.88011e-64	3384	2171	2923	2312	1480	233	308	295	297	381	2454	302.8
Gpr84	2.95823	7.09525	252.386	7.83912e-57	1.41719e-54	1549	1408	2270	1675	1224	189	114	243	228	240	1625.2	202.8
Irf1	2.94511	6.48481	393.802	1.2307e-87	4.66059e-85	1799	1679	1581	1461	1232	183	170	228	202	198	1550.4	196.2
Malt1	2.94152	8.2997	291.615	2.21109e-65	4.82099e-63	5235	6680	5527	7529	6214	599	863	762	771	1118	6237	822.6
Casp4	2.8968	5.56269	240.817	2.61011e-54	4.47148e-52	979	748	1034	895	504	120	75	128	107	99	832	105.8
Rasgef1b	2.8876	5.81804	123.792	9.35469e-29	6.17513e-27	754	698	961	1124	674	79	89	98	117	190	842.2	114.6
Cdc42ep2	2.87902	6.14621	260.359	1.43316e-58	2.72802e-56	1271	1329	1342	1229	958	120	122	216	170	192	1225.8	164
Irf9	2.8689	5.54517	364.185	3.45343e-81	1.05289e-78	860	637	856	769	475	97	97	78	101	102	719.4	95
Slc7a11	2.7702	9.43532	110.731	6.77542e-26	3.91256e-24	16598	11242	16796	14523	7043	2044	1630	1749	1715	2031	13240.4	1833.8
Icosl	2.7575	5.45403	145.627	1.56636e-33	1.29246e-31	637	862	521	643	493	60	103	99	114	84	631.2	92
Trim12c	2.75409	4.12433	105.315	1.04196e-24	5.723e-23	250	160	253	249	156	34	26	41	16	35	213.6	30.4
Nod1	2.74497	4.34601	86.4906	1.40401e-20	6.18245e-19	374	307	340	359	198	36	58	46	53	31	315.6	44.8
Syt7	2.70658	3.91619	182.99	1.07815e-41	1.21591e-39	138	199	277	250	118	20	20	30	33	44	196.4	29.4
Mmp12	2.69965	7.64268	119.531	8.01414e-28	5.04933e-26	4321	2727	4625	2861	2357	487	446	417	612	539	3378.2	500.2
Abtb2	2.6956	3.37622	104.84	1.32427e-24	7.21849e-23	217	130	200	107	98	23	21	20	21	27	150.4	22.4
Stk40	2.6869	6.47345	557.622	2.76601e-123	2.61869e-120	1583	1310	1811	1369	1022	215	210	175	231	237	1419	213.6
Hcar2	2.68447	5.37145	271.872	4.43563e-61	9.0156e-59	599	699	805	726	618	69	89	104	112	167	689.4	108.2
H2-T22	2.68058	5.39671	110.754	6.69945e-26	3.87491e-24	1178	566	920	761	370	114	98	108	112	130	759	112.4
Znfx1	2.67907	8.8219	469.966	3.25974e-104	1.9225e-101	7295	6313	8012	7399	4755	937	978	908	1130	1164	6754.8	1023.4
Nfkbia	2.65786	8.30208	368.32	4.34558e-82	1.34773e-79	5349	4826	6273	5264	3353	707	614	845	770	905	5013	768.2
LOC102635154	2.65689	3.06863	173.32	1.3935e-39	1.44892e-37	164	195	117	128	66	13	18	22	24	27	134	20.8
Plk2	2.64727	9.0094	139.739	3.03535e-32	2.35344e-30	10982	9601	12596	11303	7906	1540	1429	1616	1702	1822	10477.6	1621.8
Ralgds	2.6429	6.0994	122.212	2.07426e-28	1.35187e-26	855	1627	1326	1381	1593	129	196	208	206	405	1356.4	228.8
AI607873	2.62418	8.58244	288.083	1.30062e-64	2.81873e-62	6750	5222	6187	5827	3530	811	856	719	946	982	5503.2	862.8
Tap2	2.61792	5.51883	69.2272	8.77473e-17	3.01509e-15	1069	533	875	671	348	135	81	123	109	76	699.2	104.8
Csrnp1	2.59914	5.96466	313.414	3.9399e-70	9.64231e-68	947	849	1162	788	661	121	104	149	163	175	881.4	142.4
Plekha4	2.58856	3.78226	101.721	6.39062e-24	3.40606e-22	350	219	211	252	93	28	36	38	43	33	225	35.6
Uba7	2.58784	6.08663	122.251	2.03424e-28	1.3282e-26	1247	861	827	972	523	173	123	153	136	106	886	138.2
Aqp3	2.58647	2.55715	84.2527	4.35399e-20	1.86697e-18	88	149	124	159	155	6	36	25	22	25	135	22.8
Enpp4	2.58169	5.8569	389.701	9.61436e-87	3.42462e-84	1035	792	1158	928	621	125	136	134	162	181	906.8	147.6
Ehd1	2.56657	9.43223	375.473	1.20406e-83	3.90245e-81	12306	10153	13770	11589	7726	1754	1480	1856	1933	2018	11108.8	1808.2
Pnp	2.56632	5.87093	184.828	4.27806e-42	4.90151e-40	1274	731	1136	957	586	162	134	134	150	179	936.8	151.8
Dram1	2.55221	4.42225	152.075	6.10242e-35	5.34162e-33	387	318	408	376	249	59	52	54	52	71	347.6	57.6
Dcbld2	2.52117	6.16497	398.801	1.00453e-88	4.01545e-86	997	956	1204	1205	978	137	143	196	221	228	1068	185
Il15ra	2.50596	4.54185	140.925	1.67102e-32	1.30973e-30	510	303	447	349	235	64	67	50	58	74	368.8	62.6
Tma16	2.49477	5.82984	390.188	7.53108e-87	2.76468e-84	1286	1191	1211	1516	754	170	192	204	185	286	1191.6	207.4
Zufsp	2.49313	3.66176	132.443	1.19707e-30	8.54477e-29	283	169	204	214	114	27	47	39	27	27	196.8	33.4
Lacc1	2.4873	7.26546	227.686	1.90566e-51	2.91736e-49	1902	1788	2129	2172	1441	240	298	293	350	499	1886.4	336
Parp12	2.4809	6.42305	215.106	1.05665e-48	1.45092e-46	1460	1011	1483	1269	746	159	200	184	231	269	1193.8	208.6
Samsn1	2.47855	6.24904	199.483	2.70837e-45	3.47987e-43	1228	804	1404	951	600	151	135	197	171	206	997.4	172
Il10ra	2.47477	4.57326	143.421	4.75502e-33	3.84419e-31	174	202	234	164	143	20	31	41	40	29	183.4	32.2
Il15	2.43042	4.61705	141.109	1.52333e-32	1.20183e-30	564	311	437	432	229	65	76	60	72	79	394.6	70.4
Cpd	2.42714	8.47621	606.905	5.27027e-134	5.57657e-131	5156	3642	4937	4428	2761	597	708	729	769	1006	4184.8	761.8
Tor3a	2.42484	7.55274	371.202	1.0244e-82	3.2328e-80	3341	2385	3500	3056	2146	426	442	483	523	788	2885.6	532.4
Rassf4	2.417	10.1435	410.215	3.29169e-91	1.42677e-88	19941	18730	23265	24190	13478	3009	3239	3513	4106	4280	19920.8	3629.4
Maff	2.41451	4.75136	284.89	6.45664e-64	1.37446e-61	424	483	622	503	454	67	76	106	86	130	497.2	93
Filip1l	2.41157	6.56406	239.615	4.77066e-54	8.08966e-52	1806	1196	1816	1608	843	235	224	281	270	301	1453.8	262.2
Klf8	2.39514	5.25864	147.111	7.42013e-34	6.20806e-32	729	657	776	878	349	88	117	127	160	127	677.8	123.8
Calcrl	2.39222	7.38933	153.108	3.62806e-35	3.20695e-33	2458	1611	2882	2205	1135	368	310	407	403	360	2058.2	369.6
Epsti1	2.35705	5.29958	105.799	8.16245e-25	4.51079e-23	681	376	622	501	311	109	72	86	81	118	498.2	93.2
Adamts1	2.35669	6.98234	168.75	1.3875e-38	1.41008e-36	3104	2040	3219	2641	1466	359	429	488	442	654	2494	474.4
4933412E12Rik	2.34164	3.24188	110.766	6.65967e-26	3.85811e-24	133	87	119	115	64	15	13	21	29	21	103.6	19.8
Ezr	2.34097	6.86525	91.6842	1.01674e-21	4.8256e-20	2762	1501	2645	1617	901	327	322	302	383	443	1885.2	355.4
Tlr2	2.3324	8.51949	283.192	1.5135e-63	3.20291e-61	5726	5715	5905	6198	5204	976	917	1098	1185	1523	5749.6	1139.8
Slc2a6	2.32786	8.3495	325.576	8.83835e-73	2.28754e-70	5280	5862	5988	5800	4306	685	1077	1103	1235	1281	5447.2	1076.2
Icam1	2.32125	8.94005	637.861	9.75368e-141	1.16966e-137	8166	8027	8683	8440	5905	1271	1251	1512	1677	2040	7844.2	1550.2
Mapkapk2	2.32079	9.97494	672.306	3.14809e-148	4.04484e-145	15498	16046	18626	17169	13902	2302	3266	2807	3407	4515	16248.2	3259.4
Zfp827	2.30666	4.59129	258.866	3.03203e-58	5.711e-56	539	623	728	673	443	85	97	119	146	152	601.2	119.8
Cd83	2.30574	3.10998	24.511	7.3888e-07	8.58591e-06	87	144	110	137	121	14	28	13	30	40	119.8	25
Csf1	2.3055	9.45808	419.38	3.33028e-93	1.53603e-90	12686	13069	13665	14541	10313	1839	2232	2396	2643	3976	12854.8	2617.2
Nmi	2.30262	3.97262	130.481	3.2164e-30	2.26002e-28	291	182	283	193	132	40	34	39	52	46	216.2	42.2
Relb	2.30146	5.67812	397.099	2.35765e-88	9.32076e-86	948	856	954	889	580	141	149	181	194	167	845.4	166.4
B3gnt2	2.29061	6.50708	231.358	3.01497e-52	4.75731e-50	1615	1230	1659	1484	774	205	262	287	271	309	1352.4	266.8
Ikbke	2.29031	7.41986	267.845	3.34628e-60	6.72547e-58	2730	2869	2471	2666	1770	440	455	559	515	514	2501.2	496.6
Gdap10	2.28975	5.10629	175.029	5.90129e-40	6.18965e-38	750	648	486	719	340	113	98	116	136	117	588.6	116
Nfkb1	2.28726	8.06387	556.882	4.00743e-123	3.6967e-120	4542	3506	4526	3877	2782	583	754	724	790	1034	3846.6	777
Fam102b	2.28276	7.15844	262.45	5.01807e-59	9.81143e-57	2700	2085	2535	2306	1666	316	489	353	453	712	2258.4	464.6
Oas1g	2.27709	4.71965	133.341	7.61316e-31	5.4888e-29	523	398	382	410	209	84	62	72	98	60	384.4	75.2
Irak3	2.27444	5.50405	406.698	1.91825e-90	8.11895e-88	619	621	736	806	563	103	134	130	136	183	669	137.2
Gm38500	2.26696	2.84274	165.491	7.1447e-38	7.04213e-36	126	114	136	137	75	17	21	27	28	26	117.6	23.8
Nfkb2	2.26637	7.58057	334.707	9.07029e-75	2.43517e-72	3605	2802	3745	3142	2117	550	535	698	690	606	3082.2	615.8
LOC100503338	2.26607	7.19559	165.59	6.7984e-38	6.71921e-36	2853	2282	1750	2359	1043	428	340	549	398	287	2057.4	400.4
Psmb8	2.26547	4.76696	142.724	6.75316e-33	5.39893e-31	477	314	417	331	223	72	72	70	68	69	352.4	70.2
Mov10	2.26343	6.53053	140.228	2.37328e-32	1.84409e-30	1650	997	1234	1097	753	234	217	214	219	268	1146.2	230.4
Ptprj	2.26062	8.76811	327.996	2.62571e-73	6.84511e-71	8243	6186	7664	7200	4234	1258	1206	1204	1497	1605	6705.4	1354
Fmnl2	2.26015	3.64494	119.848	6.82828e-28	4.33252e-26	107	81	144	113	105	21	14	28	30	19	110	22.4
Marcks	2.25725	7.19546	287.376	1.85447e-64	3.99499e-62	2778	2290	2880	2599	1673	341	440	429	570	766	2444	509.2
Sod2	2.25181	8.71786	487.809	4.27156e-108	2.64954e-105	6396	6688	8116	7615	5495	1046	1261	1302	1419	2193	6862	1444.2
Il1rn	2.23969	10.302	61.4771	4.47921e-15	1.33397e-13	11869	15746	17935	18437	14583	1549	3421	1963	3852	6697	15714	3496.4
Ifi35	2.2303	5.58067	152.282	5.49698e-35	4.83519e-33	882	520	722	614	376	120	115	134	147	117	622.8	126.6
Osm	2.22121	4.94103	101.389	7.55774e-24	4.00438e-22	365	334	617	390	316	83	67	92	63	118	404.4	84.6
Eif2ak2	2.2184	6.57493	239.646	4.69803e-54	8.01025e-52	1952	1351	1656	1449	1001	283	321	275	316	348	1481.8	308.6
Fcgr2b	2.20059	5.72652	224.991	7.37506e-51	1.11015e-48	1302	962	1276	1221	724	155	235	185	223	394	1097	238.4
Gm38632	2.19511	4.63042	75.5648	3.53606e-18	1.34903e-16	319	436	240	339	284	58	54	84	87	66	323.6	69.8
Slfn3	2.1718	5.05559	216.559	5.09363e-49	7.18622e-47	414	428	500	499	370	75	99	83	84	149	442.2	98
Ptgs2os2	2.15701	3.21676	63.9164	1.2981e-15	4.06444e-14	131	102	151	139	114	20	18	16	26	67	127.4	29.4
Oas3	2.14973	7.00834	168.253	1.78115e-38	1.80503e-36	1239	1076	1440	1435	1022	268	262	242	268	329	1242.4	273.8
Dnmt3l	2.14183	3.36008	35.1662	3.02727e-09	4.92356e-08	179	106	191	152	77	48	25	35	16	22	141	29.2
Ifitm3	2.13516	6.43338	198.397	4.67317e-45	5.87839e-43	1276	904	1329	1155	742	225	206	255	214	292	1081.2	238.4
Mtmr14	2.13457	6.72219	515.298	4.46115e-114	3.34364e-111	2212	1773	2147	1843	1365	331	415	396	441	503	1868	417.2
Gm26637	2.13038	3.93967	114.31	1.11429e-26	6.68127e-25	337	301	220	276	121	44	39	60	66	70	251	55.8
Usb1	2.12806	6.95417	190.941	1.98091e-43	2.40761e-41	2349	1862	2704	2482	1401	334	421	427	519	748	2159.6	489.8
Fosl1	2.11636	5.12041	66.2997	3.87308e-16	1.26786e-14	600	465	741	564	234	107	87	147	81	149	520.8	114.2
Plaur	2.11433	7.61291	117.962	1.76708e-27	1.09987e-25	4312	2936	4622	3047	1830	720	629	782	638	932	3349.4	740.2
Trim13	2.10105	3.96949	150.929	1.08627e-34	9.43955e-33	191	253	209	253	210	49	49	47	54	59	223.2	51.6
8430408G22Rik	2.09977	2.65072	40.3856	2.08467e-10	3.89803e-09	143	151	63	125	55	24	15	39	29	11	107.4	23.6
Gdf15	2.09575	6.83352	94.8854	2.01728e-22	9.91442e-21	2330	2912	3157	2852	3270	525	636	621	600	1118	2904.2	700
Dusp16	2.08079	6.15912	351.766	1.74847e-78	5.11406e-76	956	847	1259	1061	674	190	186	216	208	312	959.4	222.4
Adar	2.07776	7.74223	239.607	4.78958e-54	8.08966e-52	3631	2709	3487	3087	1827	582	675	667	659	793	2948.2	675.2
Map3k8	2.07665	4.76605	298.532	6.87931e-67	1.56639e-64	425	361	415	442	332	77	85	97	104	97	395	92
Tet2	2.07309	7.44445	430.049	1.5856e-95	7.92272e-93	2069	1962	2058	2243	1516	370	435	446	465	596	1969.6	462.4
Tmem171	2.06965	3.81785	84.7116	3.45222e-20	1.49635e-18	227	153	254	184	111	38	32	44	50	49	185.8	42.6
Src	2.06255	7.53798	334.934	8.09458e-75	2.18955e-72	3874	3770	4171	3892	3384	662	977	832	859	1249	3818.2	915.8
Arid5a	2.06118	4.48715	82.5244	1.04375e-19	4.35615e-18	299	329	387	289	219	39	73	43	80	136	304.6	74.2
Tnip1	2.05786	7.85924	584.85	3.3042e-129	3.302e-126	4258	3630	4179	3796	2906	727	830	797	885	1229	3753.8	893.6
Rhbdf2	2.0524	8.30285	306.169	1.49175e-68	3.48489e-66	5825	4844	5769	4870	2694	963	1004	1027	1165	1459	4800.4	1123.6
Tmem67	2.04877	4.08569	82.9399	8.45879e-20	3.54678e-18	365	200	285	283	131	52	56	51	59	77	252.8	59
Maml2	2.0399	4.20983	106.57	5.52937e-25	3.07933e-23	532	374	542	636	247	94	99	85	142	125	466.2	109
Clic4	2.03834	10.5014	425.964	1.2283e-94	5.89191e-92	22660	18774	25653	21238	14442	3858	4605	4298	5272	6576	20553.4	4921.8
F11r	2.03734	3.37621	29.1928	6.5523e-08	8.91886e-07	188	86	134	117	29	35	16	27	29	15	110.8	24.4
Psmb10	2.03692	6.05664	184.001	6.4851e-42	7.38316e-40	1218	874	1204	915	756	190	222	259	219	297	993.4	237.4
Rnf19b	2.03515	7.17676	182.313	1.51507e-41	1.69274e-39	2825	2071	2656	1957	1464	401	544	482	553	635	2194.6	523
Plpp1	2.02737	4.93245	195.75	1.76777e-44	2.20824e-42	468	490	628	631	480	116	124	96	151	169	539.4	131.2
Plscr1	2.02251	4.12512	228.66	1.16835e-51	1.80397e-49	335	287	294	352	211	56	68	61	85	88	295.8	71.6
Slfn9	2.02112	6.88532	186.092	2.26624e-42	2.62155e-40	1667	1345	1656	1609	1155	270	317	317	340	595	1486.4	367.8
Ppm1k	2.01828	4.404	132.628	1.09065e-30	7.81618e-29	387	271	343	321	179	60	78	54	76	93	300.2	72.2
Procr	2.01124	6.92781	37.7413	8.07774e-10	1.41414e-08	3293	1646	2984	2167	1150	586	436	554	522	508	2248	521.2
Irak2	1.99456	6.75403	438.883	1.89457e-97	9.87813e-95	1767	1573	1678	1507	1330	300	379	370	388	527	1571	392.8
Gm6548	1.99208	5.63718	228.687	1.15265e-51	1.7874e-49	875	642	830	815	472	169	181	138	179	221	726.8	177.6
Tmem2	1.98757	6.22223	190.659	2.28301e-43	2.75616e-41	1217	917	1206	1065	943	242	260	257	281	280	1069.6	264
Themis2	1.97607	6.1093	41.2635	1.33032e-10	2.54031e-09	972	498	932	570	276	151	133	181	176	124	649.6	153
Acsl1	1.96979	7.34603	506.456	3.74284e-112	2.64025e-109	2104	2065	2506	2204	1766	474	503	483	513	715	2129	537.6
Fam20c	1.96919	7.35687	155.739	9.65487e-36	8.74921e-34	2298	3201	2931	3118	2795	585	683	726	737	948	2868.6	735.8
Arrdc4	1.96428	4.39816	235.894	3.09098e-53	5.03172e-51	535	447	462	491	368	105	124	114	99	138	460.6	116
Pml	1.9574	6.93997	119.567	7.86896e-28	4.96656e-26	2148	1231	1666	1494	852	319	360	354	363	440	1478.2	367.2
Nfkbie	1.95679	5.67491	104.85	1.3171e-24	7.19027e-23	976	1047	1014	1053	709	242	153	296	295	199	959.8	237
Bcl3	1.95091	6.74897	227.049	2.6233e-51	3.99898e-49	1964	2003	2102	2021	1144	357	385	502	508	581	1846.8	466.6
Dck	1.94269	5.55621	74.2854	6.76021e-18	2.52812e-16	734	479	778	636	334	101	152	113	135	264	592.2	153
Mxd1	1.93858	4.56355	100.879	9.7762e-24	5.14194e-22	285	182	291	250	195	44	63	64	65	72	240.6	61.6
Mfap3l	1.91767	4.80405	80.6821	2.65109e-19	1.07891e-17	425	473	601	694	342	139	87	115	169	134	507	128.8
Pim1	1.91413	7.56744	348.944	7.19436e-78	2.07059e-75	4136	3834	3953	3176	2599	763	905	902	913	1130	3539.6	922.6
Zfp36	1.91146	8.00517	149.189	2.60695e-34	2.23837e-32	2712	2782	2923	2444	1584	492	444	822	826	604	2489	637.6
Zcchc2	1.90663	7.78077	178.496	1.03249e-40	1.11212e-38	4021	3350	3706	3587	2008	675	790	760	901	1253	3334.4	875.8
Lrrc25	1.90184	5.88165	137.915	7.60696e-32	5.8476e-30	638	673	710	639	570	180	150	172	159	184	646	169
Rsbn1	1.90086	6.52001	148.563	3.5736e-34	3.05377e-32	1629	838	1403	993	747	267	240	289	273	393	1122	292.4
Ets2	1.90084	8.45295	259.63	2.0659e-58	3.91172e-56	4939	5015	5810	5643	4016	1411	1056	1265	1340	1548	5084.6	1324
AV051173	1.89633	2.64861	55.6405	8.70126e-14	2.32051e-12	175	102	110	123	60	27	19	40	23	39	114	29.6
Ctsc	1.88848	8.59183	115.433	6.32618e-27	3.84333e-25	7736	4937	7760	6271	2853	1139	1475	1400	1585	2142	5911.4	1548.2
Birc3	1.87262	6.66677	396.264	3.583e-88	1.40111e-85	1741	1601	1717	1626	1162	349	396	420	440	496	1569.4	420.2
Plagl2	1.86317	7.94596	426.909	7.65059e-95	3.71943e-92	3933	3502	3829	3861	2590	771	807	919	1023	1290	3543	962
Mitd1	1.8564	4.36375	145.241	1.90267e-33	1.5628e-31	295	233	307	323	190	65	60	70	88	79	269.6	72.4
Osgin2	1.85154	5.69093	261.816	6.89893e-59	1.33439e-56	790	765	903	844	717	203	209	196	202	295	803.8	221
Msr1	1.84671	6.36725	90.7131	1.66092e-21	7.7501e-20	637	460	762	559	358	139	115	135	130	238	555.2	151.4
Tapbp	1.84368	8.37351	240.825	2.5991e-54	4.47148e-52	6563	4777	6216	5420	3684	1225	1333	1302	1616	1775	5332	1450.2
Car13	1.82274	5.42979	104.388	1.66346e-24	8.99922e-23	626	626	827	897	571	114	193	155	198	361	709.4	204.2
Tmem229b	1.81999	6.51157	158.899	1.96856e-36	1.85395e-34	1029	744	1177	997	710	192	247	259	256	345	931.4	259.8
Swap70	1.81923	7.37342	209.032	2.2337e-47	2.97628e-45	2034	1846	2026	1755	1554	354	515	465	525	768	1843	525.4
Bcl2a1b	1.80588	4.18617	158.382	2.55338e-36	2.37981e-34	233	208	303	270	206	54	81	65	62	81	244	68.6
Spata13	1.7974	5.43226	128.313	9.58625e-30	6.59417e-28	655	577	683	626	373	164	117	169	191	164	582.8	161
Ppp1r15a	1.79434	5.51537	216.261	5.91448e-49	8.31169e-47	769	799	837	775	608	143	197	227	251	265	757.6	216.6
Sqstm1	1.7937	10.7678	42.4137	7.38722e-11	1.45943e-09	35111	23273	38000	29269	16016	8302	6622	8714	7854	6729	28333.8	7644.2
Cflar	1.78524	7.69999	319.902	1.52144e-71	3.82765e-69	3632	3012	3425	3472	2589	779	932	847	823	1254	3226	927
Mturn	1.78463	2.74707	69.5145	7.58547e-17	2.63158e-15	125	119	117	130	97	34	34	35	33	30	117.6	33.2
Trim26	1.78366	6.51399	186.802	1.58609e-42	1.84663e-40	1687	1183	1561	1382	833	317	348	350	390	473	1329.2	375.6
Dcp2	1.78237	7.19219	226.575	3.32901e-51	5.05335e-49	2767	1753	2517	2155	1468	467	616	555	630	765	2132	606.6
Cd80	1.76864	5.11937	134.626	3.98557e-31	2.90841e-29	671	592	718	586	350	169	132	139	166	226	583.4	166.4
Perm1	1.76527	4.45841	107.02	4.40753e-25	2.46602e-23	433	338	297	382	172	95	81	94	90	98	324.4	91.6
Zfp945	1.76396	3.46301	80.1939	3.39414e-19	1.37508e-17	248	149	205	192	106	59	37	53	42	64	180	51
Akap13	1.76311	8.66394	134.305	4.68546e-31	3.39847e-29	6130	7545	6932	7728	6877	1530	2117	1606	2108	3239	7042.4	2120
Pcgf5	1.7629	4.06242	99.2451	2.23113e-23	1.14668e-21	249	179	283	295	156	58	61	79	68	63	232.4	65.8
Slc15a3	1.76285	8.48721	278.352	1.71714e-62	3.57086e-60	6202	5312	6525	5772	4255	1356	1645	1336	1664	2160	5613.2	1632.2
Clec4e	1.75929	10.9643	257.32	6.58838e-58	1.2345e-55	38002	36090	43829	43391	27561	9503	10131	9292	11104	14913	37774.6	10988.6
Ell2	1.75027	7.66412	229.574	7.38439e-52	1.15005e-49	2408	2071	2800	2674	1621	573	631	636	662	859	2314.8	672.2
Rhoc	1.74261	5.33163	72.8603	1.3916e-17	5.10858e-16	521	349	503	484	263	138	106	103	134	122	424	120.6
Slc25a37	1.73819	7.1631	314.179	2.68501e-70	6.61616e-68	2587	2288	2414	2575	1567	663	603	656	692	692	2286.2	661.2
Klf7	1.73465	6.76162	275.95	5.73159e-62	1.17159e-59	1478	1518	1644	1482	1026	341	387	460	417	496	1429.6	420.2
Mapkbp1	1.72852	6.08445	218.753	1.69172e-49	2.42476e-47	1311	972	1196	1210	693	265	291	323	325	374	1076.4	315.6
Mcoln2	1.71766	8.10564	254.897	2.22286e-57	4.05937e-55	5970	5179	5836	5997	3308	1240	1456	1424	1593	2133	5258	1569.2
Ktn1	1.71347	5.78886	201.855	8.22424e-46	1.07984e-43	1234	1051	1192	1045	679	248	343	307	296	347	1040.2	308.2
Whamm	1.71212	5.26944	112.313	3.05078e-26	1.79632e-24	761	456	659	642	301	128	164	191	150	195	563.8	165.6
Pim2	1.70512	4.00198	135.594	2.4481e-31	1.80108e-29	207	182	306	249	139	66	59	65	67	62	216.6	63.8
Pstpip2	1.70312	4.62068	49.3849	2.10357e-12	4.91736e-11	219	366	271	426	360	84	95	70	105	165	328.4	103.8
St3gal1	1.69779	9.02784	193.283	6.10745e-44	7.49903e-42	8243	9947	10257	11131	7170	2198	2734	2315	3052	4075	9349.6	2874.8
Ass1	1.69397	7.17034	93.8408	3.41949e-22	1.66018e-20	2271	1691	2666	1893	995	433	451	517	578	905	1903.2	576.8
Wdr59	1.69361	5.92449	321.651	6.32875e-72	1.61477e-69	901	995	1038	1046	719	195	259	297	299	393	939.8	288.6
Sec24b	1.68723	8.43292	211.023	8.21657e-48	1.10298e-45	5245	4633	6045	5946	3358	1215	1404	1272	1604	2236	5045.4	1546.2
Sgk3	1.68722	6.11226	127.597	1.375e-29	9.36873e-28	925	957	1179	1403	722	226	267	300	364	433	1037.2	318
Rnf31	1.68706	6.19894	187.687	1.01674e-42	1.19147e-40	1272	1144	1123	1169	600	248	312	288	332	435	1061.6	323
Prdx5	1.68237	6.4612	149.456	2.28008e-34	1.97183e-32	1764	1207	1720	1364	1191	419	429	450	415	483	1449.2	439.2
Lcp2	1.68071	8.24908	215.506	8.64315e-49	1.19595e-46	3959	3670	4593	4063	2782	835	1099	980	1199	1834	3813.4	1189.4
Papd7	1.67971	6.80429	193.518	5.42644e-44	6.70864e-42	1838	1524	1808	1772	1278	368	507	382	506	816	1644	515.8
C3	1.67939	7.94362	76.4342	2.2767e-18	8.76006e-17	4709	3649	4715	4761	2544	1343	1021	1159	1285	1241	4075.6	1209.8
Psme2	1.67865	6.36986	176.775	2.45187e-40	2.63309e-38	1400	1029	1321	1179	819	316	343	334	335	421	1149.6	349.8
Igsf6	1.67633	6.80056	52.1285	5.19838e-13	1.28711e-11	1221	1992	1497	2034	1912	403	580	379	569	874	1731.2	561
Tmem132a	1.67025	6.64404	213.613	2.2364e-48	3.0361e-46	1375	1669	1502	1618	1253	348	453	402	487	646	1483.4	467.2
Rel	1.66757	5.3912	220.556	6.84168e-50	9.885e-48	604	512	503	580	371	123	135	158	194	185	514	159
Sav1	1.66002	6.3863	270.474	8.94761e-61	1.80842e-58	1310	1168	1433	1367	1050	288	437	340	387	541	1265.6	398.6
Hmox1	1.65767	10.1592	15.5362	8.094e-05	0.000655685	30326	13830	29615	25090	7819	8321	4095	6517	6244	5622	21336	6159.8
Bcl2l11	1.64992	7.1796	221.283	4.74843e-50	6.94429e-48	2996	2430	2653	2717	1712	690	703	850	797	814	2501.6	770.8
Parp8	1.64703	6.15776	189.242	4.65461e-43	5.52655e-41	959	961	1114	1112	645	195	269	291	352	404	958.2	302.2
Ebi3	1.64343	4.21131	92.5265	6.64307e-22	3.1823e-20	292	231	358	298	186	70	68	100	81	106	273	85
Pou2f2	1.63903	5.43745	129.178	6.19974e-30	4.30582e-28	395	538	569	603	325	109	116	173	184	182	486	152.8
4930487H11Rik	1.63836	2.93879	42.5686	6.82475e-11	1.35426e-09	141	156	78	134	59	32	25	42	45	32	113.6	35.2
Fam208b	1.6264	7.54371	201.274	1.10092e-45	1.42985e-43	3394	2524	2957	2611	1660	811	715	789	801	1003	2629.2	823.8
Ogfr	1.6253	6.34825	149.349	2.4061e-34	2.07582e-32	1410	944	1339	1022	845	294	338	356	370	400	1112	351.6
Tfec	1.62009	5.12967	155.514	1.08087e-35	9.74573e-34	621	410	643	561	433	136	162	146	178	237	533.6	171.8
Nampt	1.61891	7.85509	223.685	1.4212e-50	2.11277e-48	3292	3309	4136	3922	3310	783	1121	987	1192	1861	3593.8	1188.8
Tor1aip1	1.61604	7.58951	94.203	2.84775e-22	1.39199e-20	3639	2344	3748	3012	1684	798	801	869	936	1135	2885.4	907.8
Tnfaip2	1.60575	10.1017	365.481	1.80335e-81	5.54508e-79	20523	18020	19758	21457	12619	4786	5780	5655	6195	7279	18475.4	5939
5730508B09Rik	1.60514	4.70722	81.736	1.55537e-19	6.4317e-18	313	327	415	397	385	83	133	102	108	188	367.4	122.8
Cpeb4	1.59203	8.62517	217.248	3.60356e-49	5.10401e-47	6321	5816	6475	6803	4609	1568	1746	1768	2091	2710	6004.8	1976.6
Triobp	1.5909	5.77062	111.174	5.42076e-26	3.15562e-24	996	728	1031	833	499	172	245	275	306	326	817.4	264.8
Daam1	1.58418	6.08952	221.193	4.96888e-50	7.23727e-48	1091	1000	1044	1007	893	287	344	281	296	469	1007	335.4
Iqsec2	1.58191	5.56959	92.1044	8.22238e-22	3.91281e-20	730	688	694	900	581	188	218	210	284	287	718.6	237.4
Cd44	1.58149	9.86126	265.756	9.54612e-60	1.90795e-57	15099	13034	15164	15094	10292	4267	3991	3783	4398	6142	13736.6	4516.2
Tiparp	1.5813	6.34762	141.615	1.18057e-32	9.39647e-31	1288	999	1251	1041	754	296	348	311	309	491	1066.6	351
Tpst1	1.57275	5.86879	192.051	1.13438e-43	1.38341e-41	823	620	898	716	603	192	228	250	225	320	732	243
Tnip3	1.57182	5.43805	73.2745	1.12816e-17	4.1713e-16	105	117	160	88	92	34	33	41	34	43	112.4	37
Atp13a4	1.57114	3.30733	70.4311	4.76621e-17	1.68107e-15	111	100	149	119	94	36	30	44	37	41	114.6	37.6
Tdrd7	1.55955	5.98985	84.0011	4.94492e-20	2.1103e-18	1163	762	942	881	551	262	308	250	303	277	859.8	280
Fbxw17	1.55514	4.51831	120.819	4.18701e-28	2.68506e-26	405	314	327	302	214	90	92	106	112	119	312.4	103.8
Slc11a2	1.55202	7.209	154.631	1.68559e-35	1.50101e-33	2062	2472	2478	2698	2296	663	756	749	837	1108	2401.2	822.6
Zdhhc18	1.54786	6.26414	64.4357	9.97363e-16	3.16692e-14	1788	1086	1469	1380	706	419	354	441	427	452	1285.8	418.6
Lgals3bp	1.54498	7.41907	78.1322	9.63702e-19	3.78909e-17	629	483	725	753	345	148	160	203	252	205	587	193.6
Zfp800	1.53588	6.06214	135.268	2.88486e-31	2.11376e-29	1094	781	918	1097	633	238	297	295	276	434	904.6	308
Tagap	1.53266	4.21214	45.4198	1.59015e-11	3.39711e-10	174	327	217	234	270	65	83	83	87	112	244.4	86
Slc25a25	1.52626	6.36976	210.675	9.78369e-48	1.30847e-45	1184	1214	1458	1319	983	347	385	388	428	568	1231.6	423.2
Creb5	1.51851	6.37213	131.798	1.65653e-30	1.17083e-28	868	1005	1176	1118	668	284	314	315	321	415	967	329.8
Sap30	1.51272	5.02702	85.0859	2.85685e-20	1.24278e-18	382	321	405	336	392	76	130	117	135	199	367.2	131.4
Nectin2	1.50708	5.22181	91.0462	1.40353e-21	6.60044e-20	716	614	894	784	390	181	228	274	225	236	679.6	228.8
Gm39069	1.50233	3.5723	27.6947	1.42054e-07	1.83502e-06	292	211	146	246	80	66	47	71	90	50	195	64.8
Fndc3a	1.49867	7.37518	105.168	1.12198e-24	6.14818e-23	2528	1686	2305	2075	1170	594	607	620	714	803	1952.8	667.6
Nrp2	1.49246	9.88457	395.461	5.35739e-88	2.0504e-85	15345	13285	16099	15945	10551	4530	4208	4440	5140	6534	14245	4970.4
Samhd1	1.48747	8.25597	80.9822	2.27761e-19	9.30072e-18	5353	3491	4313	4061	2567	1091	1356	1224	1431	1814	3957	1383.2
Fnbp1l	1.48235	6.18912	106.784	4.96454e-25	2.77336e-23	409	501	453	463	371	119	150	169	160	180	439.4	155.6
Snx10	1.48114	7.17907	176.602	2.67514e-40	2.85581e-38	2103	1745	2183	1949	1518	556	660	635	718	767	1899.6	667.2
Dock4	1.47394	7.09736	236.539	2.23541e-53	3.6555e-51	1501	1945	1848	2132	1419	530	632	577	616	793	1769	629.6
Bst1	1.47164	4.03147	10.7078	0.00106686	0.0067077	364	160	363	287	111	116	61	94	93	55	257	83.8
Arid5b	1.46931	6.00237	145.31	1.83732e-33	1.51257e-31	1000	817	885	864	505	286	268	231	285	358	814.2	285.6
Gm8493	1.4652	3.08913	63.4176	1.67215e-15	5.17705e-14	102	124	104	135	61	29	35	41	44	36	105.2	37
Kctd12	1.46439	8.3039	93.6066	3.84911e-22	1.86374e-20	3910	3450	4128	3778	2332	862	1382	1117	1348	1550	3519.6	1251.8
Sertad2	1.46364	6.46591	141.655	1.15668e-32	9.22675e-31	1481	1182	1500	1251	797	394	383	467	428	505	1242.2	435.4
Rab20	1.46307	4.32733	81.0007	2.25638e-19	9.24552e-18	276	321	365	323	294	82	96	103	106	194	315.8	116.2
Tor1aip2	1.45972	8.03774	118.127	1.6261e-27	1.0174e-25	3970	3012	4279	3762	2150	1091	1053	1112	1262	1534	3434.6	1210.4
Mtfr2	1.4589	3.24219	43.8526	3.5406e-11	7.28283e-10	94	109	133	130	98	18	47	32	34	78	112.8	41.8
Trim36	1.45025	3.36643	47.3282	6.00434e-12	1.33176e-10	128	151	102	104	123	24	54	45	45	57	121.6	45
Nupr1	1.44026	3.70999	56.5309	5.53218e-14	1.50891e-12	266	231	159	223	181	53	84	98	67	85	212	77.4
Gadd45b	1.43941	5.46519	55.7956	8.04123e-14	2.15407e-12	557	592	561	526	707	146	265	163	233	312	588.6	223.8
Eid3	1.43898	3.04868	31.3867	2.11423e-08	3.09697e-07	181	154	95	116	63	44	46	62	38	21	121.8	42.2
Trim56	1.43837	5.38668	99.8377	1.65413e-23	8.55016e-22	544	393	530	431	296	165	153	141	160	159	438.8	155.6
Itga5	1.43012	8.36695	197.179	8.61876e-45	1.08038e-42	4293	4374	4372	4762	2992	1398	1293	1492	1647	1675	4158.6	1501
Slc4a7	1.42981	7.29739	179.579	5.98875e-41	6.54868e-39	1837	1372	1917	1603	915	499	470	541	563	667	1528.8	548
Rhoq	1.42867	6.16714	90.9684	1.45987e-21	6.8475e-20	767	1160	1202	1395	1004	283	416	367	450	545	1105.6	412.2
Zfp319	1.42781	5.64774	137.698	8.48568e-32	6.45414e-30	872	810	926	788	489	213	269	266	314	350	777	282.4
Foxp4	1.42437	7.01722	254.048	3.4036e-57	6.18424e-55	2067	1965	2409	2261	1458	561	654	773	750	991	2032	745.8
Plekhn1	1.42009	6.52502	73.3051	1.1108e-17	4.11134e-16	1800	1407	1361	1535	725	456	448	485	568	479	1365.6	487.2
Cebpd	1.41658	7.18179	42.9046	5.74744e-11	1.15064e-09	2110	2324	2185	1930	1708	734	689	915	785	567	2051.4	738
Usp53	1.41534	3.98475	74.0885	7.46921e-18	2.78747e-16	173	224	204	257	193	60	74	73	76	112	210.2	79
Gadd45a	1.40362	3.02981	56.3641	6.02201e-14	1.63385e-12	153	135	150	125	72	36	43	60	32	63	127	46.8
Hif1a	1.40326	8.41625	163.973	1.53361e-37	1.49116e-35	4939	4338	5329	5905	3386	1549	1542	1503	1788	2525	4779.4	1781.4
Nt5c3	1.40301	5.25565	82.9698	8.33162e-20	3.49753e-18	584	424	528	550	429	134	172	144	196	316	503	192.4
Dgkh	1.40247	6.37337	152.221	5.66964e-35	4.9749e-33	1130	791	1083	1040	551	293	316	345	337	386	919	335.4
Mafk	1.39865	3.97448	92.5104	6.69735e-22	3.20404e-20	215	134	187	142	117	50	43	57	56	92	159	59.6
Fyb	1.39851	7.33825	136.738	1.37613e-31	1.03572e-29	1015	951	964	960	661	320	325	324	304	415	910.2	337.6
Sema3c	1.39749	3.58537	19.1218	1.22637e-05	0.000115953	272	87	217	150	88	69	47	47	66	62	162.8	58.2
Oas1a	1.39736	5.64043	67.5923	2.01056e-16	6.71604e-15	783	553	686	627	353	190	204	239	217	248	600.4	219.6
Ampd3	1.39605	7.15933	67.6856	1.9176e-16	6.42343e-15	2765	1952	2679	2351	1323	880	696	718	813	907	2214	802.8
Rapgef2	1.39217	6.73608	89.2885	3.41239e-21	1.55792e-19	934	768	969	771	591	302	260	326	306	281	806.6	295
Ptafr	1.39115	6.5085	58.4817	2.05191e-14	5.80341e-13	1046	1242	1254	1387	1171	321	443	333	500	793	1220	478
Plpp3	1.38706	7.31432	99.0708	2.43629e-23	1.25033e-21	3197	3028	3344	3266	2491	952	1129	917	1125	1742	3065.2	1173
N4bp1	1.38134	7.80609	231.227	3.21993e-52	5.05853e-50	3313	2852	3385	3251	2029	959	1055	1040	1073	1444	2966	1114.2
Ms4a6d	1.37909	4.59245	25.359	4.75933e-07	5.69979e-06	256	174	216	226	129	103	47	70	65	80	200.2	73
Slc22a4	1.36258	2.64119	27.0717	1.96044e-07	2.48603e-06	127	95	128	115	51	47	36	40	34	31	103.2	37.6
Il18	1.35434	3.3993	30.3135	3.67555e-08	5.18962e-07	154	92	113	110	52	48	23	41	33	50	104.2	39
Mlkl	1.35386	6.23552	65.8744	4.80591e-16	1.55702e-14	1486	908	1405	1150	676	392	397	350	452	537	1125	425.6
Kpna4	1.34904	7.80471	86.6368	1.304e-20	5.74909e-19	3481	2294	3470	2986	1669	953	911	912	995	1556	2780	1065.4
Apobec3	1.34781	6.184	108.055	2.61466e-25	1.48367e-23	1047	836	990	1031	530	264	286	320	371	466	886.8	341.4
Spryd7	1.34502	5.40858	167.54	2.54901e-38	2.54945e-36	562	494	616	544	529	176	205	194	199	308	549	216.4
Wdr86	1.34251	3.06942	44.3922	2.68749e-11	5.61144e-10	152	121	81	140	80	37	53	47	39	45	114.8	44.2
Bst2	1.33858	6.24874	48.3848	3.50271e-12	8.00085e-11	1348	846	1146	897	704	362	341	465	360	337	988.2	373
Pik3r5	1.33855	8.82178	52.5221	4.25436e-13	1.05994e-11	4551	6140	5868	6268	4952	1321	2194	1612	2319	3886	5555.8	2266.4
Pigv	1.33738	3.84081	101.334	7.77271e-24	4.11222e-22	172	206	205	228	146	66	55	84	93	72	191.4	74
Gm36195	1.33643	3.41727	35.9431	2.0317e-09	3.37297e-08	173	129	91	114	71	43	44	39	46	51	115.6	44.6
Stard5	1.31836	5.25615	87.4893	8.47373e-21	3.7451e-19	522	402	461	461	355	109	176	195	173	223	440.2	175.2
Azi2	1.31761	5.97029	132.607	1.10228e-30	7.88379e-29	954	675	881	863	491	234	297	312	301	365	772.8	301.8
Mina	1.3159	5.67502	123.185	1.27054e-28	8.35633e-27	571	633	678	696	608	224	225	266	248	307	637.2	254
H3f3b	1.31434	8.57529	189.832	3.45906e-43	4.1481e-41	4362	4423	5875	4380	3177	1265	1892	1860	1614	2106	4443.4	1747.4
Susd6	1.30989	7.60869	143.218	5.26732e-33	4.22985e-31	3137	2395	3174	2710	1807	955	867	999	1069	1300	2644.6	1038
Asap1	1.30811	6.97417	181.977	1.79425e-41	1.99845e-39	1965	1640	1981	1862	1215	557	642	677	661	897	1732.6	686.8
Ptch1	1.30761	6.58477	120.713	4.41723e-28	2.82263e-26	1621	1279	1637	1369	1007	434	540	528	510	739	1382.6	550.2
5430427O19Rik	1.30221	4.95848	126.909	1.94517e-29	1.3154e-27	369	298	422	328	197	98	126	110	142	163	322.8	127.8
Cept1	1.30136	6.12932	118.467	1.36998e-27	8.5865e-26	1286	929	1128	1236	767	381	365	401	421	559	1069.2	425.4
Phtf2	1.29599	5.30742	126.189	2.79494e-29	1.87946e-27	417	419	511	466	398	151	150	155	194	247	442.2	179.4
Gsap	1.29256	6.33961	135.824	2.17996e-31	1.62038e-29	1259	1078	1208	1356	739	365	425	461	512	467	1128	446
Casp1	1.29019	6.24696	79.7621	4.22312e-19	1.70136e-17	1136	834	1047	1086	637	339	296	335	428	498	948	379.2
Gm29083	1.28889	3.80339	46.4139	9.57322e-12	2.08731e-10	264	229	141	238	94	67	74	92	78	68	193.2	75.8
Cebpb	1.28777	8.59422	83.9888	4.97581e-20	2.12097e-18	6518	5793	6607	5388	4346	1911	2093	2524	2330	2604	5730.4	2292.4
Pik3r6	1.28359	4.7249	53.5277	2.54971e-13	6.54267e-12	407	346	311	369	202	113	107	147	138	147	327	130.4
Trim25	1.28335	8.68665	144.62	2.60067e-33	2.12158e-31	5924	4792	6188	5525	3584	1652	2162	1857	2204	2577	5202.6	2090.4
Rnf114	1.2833	6.61583	176.298	3.11731e-40	3.30821e-38	1311	1244	1553	1342	928	427	492	422	566	671	1275.6	515.6
Ms4a14	1.28317	3.37015	42.1805	8.32273e-11	1.63617e-09	123	123	113	164	75	54	47	34	49	54	119.6	47.6
Tank	1.27509	6.95209	125.854	3.30921e-29	2.21286e-27	1547	1590	1826	1865	1217	547	550	572	659	977	1609	661
Plek	1.27415	9.34	179.695	5.65044e-41	6.19757e-39	8234	7799	9225	8552	6159	2766	3001	2714	3309	4595	7993.8	3277
Pdgfb	1.27374	7.48204	64.061	1.20627e-15	3.7901e-14	2933	2436	2947	2506	1905	914	923	1025	1091	1177	2545.4	1026
Sertad1	1.27255	3.8834	26.0018	3.41092e-07	4.17528e-06	286	156	236	186	107	60	77	89	70	91	194.2	77.4
Polr2g	1.27046	6.96926	161.527	5.24888e-37	5.03557e-35	2097	1974	2578	2475	1503	700	811	827	877	1099	2125.4	862.8
Slc31a2	1.26921	5.56869	146.886	8.31251e-34	6.93853e-32	847	693	846	834	550	277	257	275	347	375	754	306.2
Lztfl1	1.25995	4.57724	92.6725	6.17058e-22	2.96782e-20	225	211	292	281	186	87	96	89	104	112	239	97.6
Plxna2	1.25105	6.92444	88.3729	5.42075e-21	2.43232e-19	1632	1953	2321	2294	1659	588	828	740	820	1168	1971.8	828.8
Rnf135	1.25034	3.41822	44.0778	3.15584e-11	6.53623e-10	154	108	131	125	81	44	48	43	56	54	119.8	49
Lilr4b	1.24708	7.28993	79.396	5.08291e-19	2.04088e-17	2416	2290	1948	2219	1285	823	777	858	823	831	2031.6	822.4
Nfkbil1	1.2458	3.19789	51.1895	8.38645e-13	2.04135e-11	133	121	124	114	110	46	51	50	43	61	120.4	50.2
Gk	1.24424	6.82548	95.061	1.84611e-22	9.09802e-21	1663	1134	1624	1228	845	497	492	496	481	698	1298.8	532.8
Zfp281	1.2432	6.11908	146.673	9.2495e-34	7.68499e-32	829	799	941	828	518	258	313	293	317	445	783	325.2
Kpna3	1.24207	7.46514	110.903	6.21278e-26	3.60502e-24	1991	1955	2432	2386	1846	658	808	856	818	1371	2122	902.2
Zbtb5	1.23331	4.01013	61.5531	4.30958e-15	1.28772e-13	209	194	170	188	150	88	62	84	63	81	182.2	75.6
Hsd17b11	1.23312	6.72057	73.6186	9.47654e-18	3.52198e-16	1161	1466	1491	1808	1007	435	559	469	696	761	1386.6	584
Tpm4	1.23302	8.63755	107.159	4.10918e-25	2.30988e-23	6208	4890	7093	6082	3543	1979	2036	1839	2259	3537	5563.2	2330
H2-K1	1.23201	7.92967	61.5643	4.28521e-15	1.2815e-13	3954	2397	3178	2707	2014	1128	1201	1187	1172	1129	2850	1163.4
Nr3c1	1.22706	6.73731	62.3525	2.87168e-15	8.69627e-14	1702	1023	1510	1330	748	455	522	487	529	604	1262.6	519.4
March5	1.2219	6.07568	79.9127	3.91319e-19	1.57826e-17	1159	701	1006	910	663	262	383	332	394	514	887.8	377
St3gal3	1.21761	4.91951	52.6278	4.03139e-13	1.00787e-11	368	291	467	421	227	133	112	136	177	181	354.8	147.8
Lrch1	1.21603	5.70195	131.782	1.67025e-30	1.17821e-28	721	729	840	736	549	243	257	276	329	420	715	305
Riok3	1.21492	7.00033	80.9913	2.26717e-19	9.27914e-18	2209	1500	2083	1641	952	640	696	666	617	859	1677	695.6
H2-K2	1.21111	4.3269	38.4455	5.63043e-10	1.00526e-08	548	340	424	404	194	125	147	174	201	138	382	157
Ube2f	1.20802	6.19279	175.896	3.81588e-40	4.02581e-38	947	802	1032	918	696	331	293	388	389	468	879	373.8
Abracl	1.20611	4.96683	105.117	1.15133e-24	6.29489e-23	383	322	423	419	343	130	166	133	153	236	378	163.6
Lrrc8d	1.20523	7.58038	86.7876	1.20827e-20	5.33357e-19	1928	2524	2521	2579	2053	819	926	793	1039	1491	2321	1013.6
Gm14325	1.20012	3.07902	57.4382	3.48768e-14	9.69651e-13	144	97	118	134	95	39	46	46	47	76	117.6	50.8
Klf6	1.1981	7.76778	104.431	1.62798e-24	8.82051e-23	3260	2432	3547	2930	2136	958	1217	1201	1229	1501	2861	1221.2
Agtrap	1.19768	4.73821	79.1786	5.67405e-19	2.27063e-17	428	360	482	450	241	161	165	149	173	174	392.2	164.4
Tapbpl	1.19679	4.43509	36.7307	1.35625e-09	2.29829e-08	423	267	375	312	186	104	135	137	152	126	312.6	130.8
Gch1	1.19516	6.78794	105.454	9.71332e-25	5.3514e-23	1764	1436	1906	1775	1231	568	672	684	641	922	1622.4	697.4
St5	1.19491	3.07642	37.2377	1.04572e-09	1.80696e-08	119	107	127	161	76	47	45	53	52	52	118	49.8
A630072M18Rik	1.19225	3.4663	31.0667	2.49309e-08	3.61805e-07	119	235	180	178	172	52	76	89	88	81	176.8	77.2
Usp25	1.19089	7.57249	130.37	3.40086e-30	2.38033e-28	2555	1982	2573	2245	1623	724	903	853	992	1279	2195.6	950.2
Pnpt1	1.18899	6.10753	78.6495	7.41661e-19	2.94503e-17	926	711	904	719	537	285	281	293	312	471	759.4	328.4
Slc16a10	1.18724	6.35136	55.6932	8.47108e-14	2.26416e-12	603	888	887	1029	719	248	334	328	392	523	825.2	365
Cers6	1.18534	8.26194	100.981	9.28637e-24	4.89146e-22	4087	3843	4119	4172	2851	1376	1431	1562	1672	2252	3814.4	1658.6
Hivep1	1.18126	6.62652	122.106	2.18806e-28	1.42346e-26	1648	1605	1475	1541	932	579	541	580	649	744	1440.2	618.6
Junb	1.17683	8.27831	80.989	2.26981e-19	9.27938e-18	4700	4153	5331	3544	2927	1553	1413	2094	1949	1800	4131	1761.8
Rela	1.17466	6.94592	135.382	2.72422e-31	2.00013e-29	1931	1551	1926	1704	1273	652	735	715	673	849	1677	724.8
Lilrb4a	1.17207	8.2687	111.849	3.85552e-26	2.26644e-24	4506	4320	4184	4263	2695	1713	1617	1630	1748	1849	3993.6	1711.4
Nfkbib	1.166	6.30153	130.371	3.39844e-30	2.38033e-28	889	822	1188	896	625	254	359	392	382	563	884	390
Intu	1.16149	4.01216	57.4189	3.52207e-14	9.78454e-13	206	200	232	276	153	75	95	85	97	116	213.4	93.6
Xrn1	1.15973	6.17581	65.9348	4.661e-16	1.51476e-14	1084	767	900	851	470	288	372	325	356	427	814.4	353.6
Rtn2	1.1569	2.9252	54.0455	1.95901e-13	5.08861e-12	141	130	159	123	96	62	40	64	62	54	129.8	56.4
Fam53c	1.15269	6.43869	156.024	8.36361e-36	7.61745e-34	1186	907	1267	1075	836	390	443	464	437	598	1054.2	466.4
Furin	1.14804	8.20942	117.359	2.39522e-27	1.48314e-25	4032	4595	4748	4631	3850	1522	1996	1704	1954	2705	4371.2	1976.2
Clcn7	1.14782	8.07016	100.002	1.52256e-23	7.88138e-22	4078	4394	4188	5049	3655	1644	1813	1812	1969	2298	4272.8	1907.2
Gtpbp2	1.14176	6.3752	37.2326	1.04846e-09	1.81082e-08	1696	1113	1321	1175	550	457	541	499	567	439	1171	500.6
Prkcg	1.14109	3.7124	17.5433	2.80844e-05	0.000249349	166	129	123	110	42	40	43	71	56	32	114	48.4
Rc3h1	1.13724	7.22466	190.742	2.18978e-43	2.6525e-41	2006	1661	2176	1933	1363	694	755	723	863	1046	1827.8	816.2
Fbxl5	1.13598	5.53542	71.535	2.72382e-17	9.77966e-16	765	596	756	707	370	214	271	260	304	369	638.8	283.6
Tnfsf9	1.13275	6.13079	69.8493	6.4014e-17	2.2294e-15	1286	1316	1517	1162	1146	600	445	600	633	574	1285.4	570.4
Rps6ka4	1.1305	5.58862	105.799	8.15876e-25	4.51079e-23	746	653	708	743	454	245	267	311	288	366	660.8	295.4
Snx20	1.12679	6.54226	154.674	1.64941e-35	1.47244e-33	1226	1124	1364	1122	941	407	474	474	556	718	1155.4	525.8
Dclre1c	1.12548	5.74104	85.3665	2.47888e-20	1.08261e-18	741	527	595	620	385	242	237	260	258	275	573.6	254.4
Rasa4	1.12442	7.34955	72.2278	1.91737e-17	6.94657e-16	2941	2977	2719	2872	1591	738	1305	943	1447	1501	2620	1186.8
Naa25	1.12208	7.04745	102.954	3.43009e-24	1.83632e-22	1884	1361	1701	1489	1072	521	608	637	675	974	1501.4	683
Ppp4r2	1.12089	5.0977	67.3096	2.32054e-16	7.72997e-15	390	391	407	443	395	122	210	184	162	261	405.2	187.8
Rnf145	1.11801	6.07267	176.58	2.70495e-40	2.87909e-38	800	856	886	862	594	300	317	368	363	467	799.6	363
Srxn1	1.11774	8.81796	11.0194	0.000901655	0.0057832	8581	5490	9901	7324	3027	3205	2430	3304	2900	2854	6864.6	2938.6
Foxn3	1.11449	5.79157	47.5979	5.23239e-12	1.16936e-10	390	594	656	686	499	158	282	239	255	382	565	263.2
Zfp263	1.11389	6.48852	100.571	1.14234e-23	5.98207e-22	1272	1230	1051	1064	796	415	459	529	499	547	1082.6	489.8
Dusp1	1.11211	5.44447	18.4393	1.75403e-05	0.000161761	792	564	826	735	406	298	148	425	362	204	664.6	287.4
Lpcat2	1.11208	5.70423	66.3032	3.86632e-16	1.2668e-14	925	727	934	813	467	335	273	346	358	413	773.2	345
Slc39a14	1.11156	7.01219	60.4597	7.5101e-15	2.19305e-13	2298	1505	2415	1859	1051	796	678	800	805	964	1825.6	808.6
Cd47	1.11128	7.1361	146.138	1.21112e-33	1.00395e-31	1700	1442	1815	1701	1045	577	611	603	807	896	1540.6	698.8
2810474O19Rik	1.1111	7.47328	45.4096	1.59847e-11	3.41285e-10	3323	2190	2705	2619	1212	999	989	1068	1141	1105	2409.8	1060.4
Srgn	1.1048	6.06668	61.0851	5.46595e-15	1.61315e-13	922	904	1058	1014	683	312	376	296	448	714	916.2	429.2
Zc3h7a	1.10431	6.80492	69.4806	7.71679e-17	2.67198e-15	1995	1696	1379	1444	851	591	734	618	650	718	1473	662.2
Psme1	1.10394	6.22494	136.856	1.29659e-31	9.77905e-30	959	798	928	835	621	286	340	361	397	525	828.2	381.8
Sfn	1.10225	3.65599	9.89994	0.00165284	0.00990218	280	117	273	169	83	91	63	90	87	65	184.4	79.2
Jdp2	1.10092	5.1181	26.2408	3.01382e-07	3.71956e-06	441	483	447	444	293	123	192	158	194	325	421.6	198.4
Bcorl1	1.09983	4.96674	40.612	1.85665e-10	3.49529e-09	282	378	440	479	254	116	160	169	195	198	366.6	167.6
Zc3hav1	1.0977	7.84599	128.146	1.04293e-29	7.1604e-28	3069	2743	3454	3182	1869	1056	1334	1252	1316	1545	2863.4	1300.6
Zcchc11	1.09685	6.87876	45.9592	1.20743e-11	2.60735e-10	1875	1426	1714	1781	869	533	637	554	736	1077	1533	707.4
Lrrc8c	1.09547	5.32457	78.208	9.27417e-19	3.65041e-17	379	499	570	650	314	180	213	185	249	277	482.4	220.8
Aida	1.08686	6.05617	84.3576	4.12903e-20	1.77262e-18	917	722	936	875	585	275	375	295	372	575	807	378.4
Heca	1.08458	4.5134	59.2496	1.38892e-14	3.97832e-13	281	307	331	275	216	97	151	124	100	188	282	132
Ext1	1.06997	6.67843	115.312	6.72513e-27	4.07312e-25	1756	1583	1910	1919	1154	649	833	623	781	1001	1664.4	777.4
Rab32	1.06752	5.79373	75.8765	3.01967e-18	1.15816e-16	684	696	876	903	697	223	399	325	407	492	771.2	369.2
Mir22hg	1.06258	4.55651	12.8391	0.000339452	0.00239266	644	339	415	365	142	205	187	158	171	116	381	167.4
Hspa4l	1.06066	5.31644	48.6094	3.12366e-12	7.17604e-11	570	463	619	683	357	210	263	230	274	272	538.4	249.8
D16Ertd472e	1.05924	4.96494	36.9814	1.19262e-09	2.04242e-08	488	284	533	459	200	108	175	154	188	305	392.8	186
Gm30151	1.05865	3.58448	23.2154	1.44836e-06	1.60277e-05	215	134	95	175	54	60	59	61	68	60	134.6	61.6
[truncated: 739 more rows]
